# Supplementary material for: RMVar: an updated database of functional variants involved in RNA modifications
Source: Nucleic Acids Res. 2020 Oct 6;49(D1):D1405–12. doi: 10.1093/nar/gkaa811 (PMC7779057; doi:10.1093/nar/gkaa811)
Supplement: gkaa811_Supplemental_Files [file gkaa811_supplemental_files.zip]

Archive with 4 entries (4 files):
- Supplymentary data.pdf
- Table S1.xlsx
- Table S2.xlsx
- Table S3.xlsx
