# Supplementary material for: RMVar: an updated database of functional variants involved in RNA modifications
Source: Nucleic Acids Res. 2020 Oct 6;49(D1):D1405–12. doi: 10.1093/nar/gkaa811 (PMC7779057; doi:10.1093/nar/gkaa811)
Supplement: gkaa811_Supplemental_Files [file gkaa811_supplemental_files.zip › Table S1.xlsx]

## Sheet: Table S2
Table S1. High-throughput data sets in RMVar
Modification type	Species	Cell line or tissue	Technology	PubmedID	Study	Sample	Information
m1A	Human	HEK293T	m1A-MAP	29072297	GSE97419	GSM2564283,GSM2564284,GSM2564285,GSM2564286	from four datasets
m1A	Human	HEK293T	m1A-MAP	29072297	GSE97419	GSM2564289,GSM2564290,GSM2564291,GSM2564292	overexperss TRMT6
m1A	Human	HEK293T	m1A-IP-seq	31548705	GSE123365	GSM3896231,GSM3896232,GSM3896233,GSM3896234,GSM3896235,GSM3896236	HEK293T cell line
m1A	Human	HEK293T	m1A-quant-seq	31548705	GSE123365	GSM3896225,GSM3896226,GSM3896227,GSM3896228,GSM3896229,GSM3896230	HEK293T cell line
m1A	Human	HTR8/Svneo	MeRIP-Seq	32194978	GSE135403	GSM4007700,GSM4007701,GSM4007702,GSM4007703	Normoxia
m1A	Human	HTR8/Svneo	MeRIP-Seq	32194978	GSE135403	GSM4007704,GSM4007705,GSM4007706,GSM4007707	Hypoxia IP
m1A	Human	HeLa cell line	MeRIP-Seq	26863196	GSE70485	GSM1782888,GSM1782889,GSM1782890,GSM1782891	mRNA
m1A	Human	HEPG2 cell line	MeRIP-Seq	26863196	GSE70485	GSM1782896,GSM1782897	total RNA Untreated, competitive elution
m1A	Human	HEPG2 cell line	MeRIP-Seq	26863196	GSE70485	GSM1782892,GSM1782893	total RNA rearranged at 50c
m1A	Human	HEPG2 cell line	MeRIP-Seq	26863196	GSE70485	GSM1782894,GSM1782895	total RNA rearranged at 60c
m1A	Human	HEK293T cell line	MeRIP-Seq	26863196	GSE70485	GSM1782898,GSM1782899,GSM1782900,GSM1782901	total RNA
m1A	Human	HEPG2 cell line	MeRIP-Seq	26863196	GSE70485	GSM1972519,GSM1972520,GSM1972521,GSM1972522,GSM1972523,GSM1972524,GSM1972525	mRNA untreated
m1A	Human	HEPG2 cell line	MeRIP-Seq	26863196	GSE70485	GSM1972527,GSM1972528,GSM1972529,GSM1972530	mRNA Glucose starvation 4h
m1A	Human	HEPG2 cell line	MeRIP-Seq	26863196	GSE70485	GSM1972531,GSM1972532	mRNA heat shock 4h
m1A	Human	HEPG2 cell line	MeRIP-Seq	26863196	GSE70485	GSM1972533,GSM1972534	total RNA Untreated
m1A	Human	HEK293T	MeRIP-Seq	26863410	GSE73941	GSM1906561,GSM1906562,GSM1906563,GSM1906564	Wild Type
m1A	Human	HEK293T	MeRIP-Seq	26863410	GSE73941	GSM1906567,GSM1906568,GSM1906569,GSM1906570	ALKBH3 KO
m1A	Human	HEK293T	MeRIP-Seq	26863410	GSE73941	GSM1906573,GSM1906574,GSM1906575,GSM1906576	H2O2 treatment
m1A	Human	HEK293T	MeRIP-Seq	26863410	GSE73941	GSM1906577,GSM1906578,GSM1906579,GSM1906580	Starvation treatment
m1A	Human	HEK293T	MeRIP-Seq	26863410	GSE73941	GSM1906581,GSM1906582,GSM1906583,GSM1906584	untreat control
m1A	Mouse	liver	MeRIP-Seq	26863196	GSE70485	GSM1782902,GSM1782903,GSM1782904,GSM1782905	strain: C57BL/6
m1A	Mouse	mEFS	MeRIP-Seq	26863196	GSE70485	GSM1782906,GSM1782907,GSM2029477,GSM2029478	strain: C57BL/6
m1A	Mouse	mESCs	MeRIP-Seq	26863196	GSE70485	GSM1782908,GSM1782909	tissue: mESCs
m5C	Human	HEK293	miCLIP	27356879	GSE66011	GSM1612785,GSM1612786	NSUN3 miCLIP sites
m5C	Human	Hela	m5C-RIP-seq	31061524	GSE122259	GSM3462685,GSM3462686	With in vitro transcribed non-m5C spike-ins,control
m5C	Human	Hela	m5C-RIP-seq	31061524	GSE122259	GSM3462685,GSM3462686	knock out
m5C	Human	Hela	m5C-RIP-seq	31061524	GSE122259	GSM3462685,GSM3462686	rescue
m5C	Human	Hela	m5C-RIP-seq	31061524	GSE122259	GSM3462685,GSM3462686	With in vitro transcribed non-m5C spike-ins, siControl
m5C	Human	Hela	m5C-RIP-seq	31061524	GSE122259	GSM3462687,GSM3462688	With in vitro transcribed m5C spike-ins, siNSUN2
m5C	Human	HEK293T	m5C-RIP-seq	31061524	GSE122259	GSM3462689,GSM3462690	HEK293T
m5C	Human	MDA468-MCF10A	BS-Seq	30009162	GSE84230	GSM2229890,GSM2229891	Different_Methylation_MDA468-MCF10A
m5C	Human	Hela	BS-Seq	28418038	GSE93749	GSM2461423,GSM2461424	siCTRL
m5C	Human	Hela	BS-Seq	28418038	GSE93749	GSM2461427,GSM2461428	rip antibody: ALYREF
m5C	Human	Jurkat cells	BS-Seq	30009162	GSE84230		SRV-infected and -uninfected Jurkat cells
m5C	Mouse	mESC	BS-Seq	31061524	GSE122260		mESC
m5C	Mouse	tissue	BS-Seq	31061524	GSE122255		mouse tissue
m5C	Mouse	testis	BS-Seq	28418038	GSE93749	GSM2461441,GSM2461442,GSM2461443,GSM2461444	testis
m5C	Mouse	skin squamous tumours	BS-Seq	27306184	GSE72065	GSM1854023,GSM1854024,GSM1854025,GSM1854026	Wild Type
m5C	Mouse	skin squamous tumours	BS-Seq	27306184	GSE72065	GSM1854027,GSM1854028,GSM1854029,GSM1854030	NSun2 -/-
m5C	Mouse	brain	BS-Seq	28077169	GSE83432	GSM2202973,GSM2202974,GSM2202975	nuclear poly(A)RNA
m5C	Mouse	brain	BS-Seq	28077169	GSE83432	GSM2202970,GSM2202971,GSM2202972	total poly(A)RNA
m5C	Mouse	embryonic stem cells	BS-Seq	28077169	GSE83432	GSM2202967,GSM2202968,GSM2202969	nuclear poly(A)RNA
m5C	Mouse	embryonic stem cells	BS-Seq	28077169	GSE83432	GSM2202964,GSM2202965,GSM2202966	total poly(A)RNA
m5C	Mouse	Total tissue	BS-Seq	28418038	GSE93749		Total tissue
m5U	Human	HAP1	FICC-Seq	31361898	GSE109183	GSM2935042,GSM2935043,GSM2935044	gene symbol: TRMT2A
m5U	Human	HEK293	FICC-Seq	31361898	GSE109183	GSM2935048,GSM2935049,GSM2935050	gene symbol: TRMT2A
m5U	Human	HEK293	miCLIP	31361898	GSE109183	GSM2935037,GSM2935038	gene symbol: TRMT2A
m6A	Human	HEK293	miCLIP	30718435	GSE63753	GSM1556679	Abcam rabbit polyclonal anti-m6A (ab151230)
m6A	Human	HCT116	miCLIP	31328227	GSE128699	GSM3682897,GSM3682898	METTL5 knockout
m6A	Human	HCT116	miCLIP	31328227	GSE128699	GSM3682895,GSM3682896	wild type
m6A	Human	HCT116	miCLIP	31328227	GSE128699	GSM3682899,GSM3682900	ZCCHC4 knockout
m6A	Human	CD8T	miCLIP	26404942	GSE71154	GSM1828594	Wild type
m6A	Human	A549	miCLIP	26404942	GSE71154	GSM1828596	Wild type
m6A	Human	HEK293	miCLIP	30718435	GSE63753		abcam CIMS
m6A	Human	HEK293	miCLIP	30718435	GSE63753		abcam CITS
m6A	Human	HEK293	miCLIP	30718435	GSE63753	GSM1556678	Synaptic Systems rabbit polyclonal anti-m6A
m6A	Human	A549	miCLIP	26404942	GSE71154	GSM1828596	Wild type
m6A	Human	CD8T	miCLIP	26404942	GSE71154	GSM1828594	Wild type
m6A	Human	MOLM13	miCLIP	28920958	GSE98623	GSM2602070,GSM2602071,GSM2602072	Acute myeloid leukemia
m6A	Human	HepG2	miCLIP	30867593	GSE121942	GSM3450333,GSM3450334,GSM3450335	shControl
m6A	Human	HepG2	miCLIP	30867593	GSE121942	GSM3450336,GSM3450337,GSM3450338	shSETD2#1
m6A	Human	HepG2	miCLIP	30867593	GSE121942	GSM3450339,GSM3450340,GSM3450341	shSETD2#2
m6A	Human	HEK293T	miCLIP	31279658	GSE122948	GSM3489018	Wild type
m6A	Human	HEK293T	miCLIP	31279658	GSE122948	GSM3489019,GSM3489020	PCIF1_KO
m6A	Human	Hella cell	PA-m6A-seq	25491922	GSE54921	GSM1326564,GSM1326565	Photo-crosslinking-assisted-m6A-seq with anti-m6A antibody
m6A	Human	HEK293T	m6ACE-Seq	31822664	GSE124509	GSM4007645,GSM4007646,GSM4007647,GSM4007648,GSM4007649,GSM4007650	Wild type,anti-m6A Abcam 151230
m6A	Human	HEK293T	m6ACE-Seq	31822664	GSE124509	GSM4007651,GSM4007652,GSM4007653,GSM4007654,GSM4007655,GSM4007656	Wild type,anti-M6A Synaptic Systems 202111
m6A	Human	HEK293T	m6A-REF-Seq	31281898	GSE125240	GSM3566973,GSM3566974,GSM3566975,GSM3566976,GSM3566977,GSM3566978	treatment: MazF
m6A	Human	brain tissue	m6A-REF-Seq	31281898	GSE125240	GSM3566979,GSM3566980,GSM3566981,GSM3566982	treatment: FTO-MazF
m6A	Human	kidney tissue	m6A-REF-Seq	31281898	GSE125240	GSM3566983,GSM3566984	treatment: MazF
m6A	Human	HEK293T	DART-Seq	31548708	GSE125780		alterted_by_CPT_treatment
m6A	Human	HEK293T	DART-Seq	31548708	GSE125780		low_input_samples
m6A	Human	HEK293T	DART-Seq	31548708	GSE125780		Mettl3_depleted_cells
m6A	Human	Hela	m6A-label-seq	32341503	GSE131316	GSM3769069,GSM3769070,GSM3769071	Hela
m6A	Human	HEK293T	m6A-label-seq	32341503	GSE131316	GSE131316:GSM4491376,GSM4491377,GSM4491380	HEK293T
m6A	Human	HEK293T	m6A-SEAL-seq	32341502	GSE129979	GSM4487610,GSM4487611,GSM4487614,GSM4487615	HEK293T cells,WT
m6A	Human	HEK293T	m6A-SEAL-seq	32341502	GSE129979	GSM4487612,GSM4487613,GSM4487616,GSM4487617	HEK293T cells,500ng
m6A	Human	HepG2	MeRIP-Seq	30531910	GSE102336	GSM2734900,GSM2734901.GSM2734902,GSM2734903	wild-type
m6A	Human	HepG2	MeRIP-Seq	30531910	GSE102336	GSM2734904,GSM2734905.GSM2734906,GSM2734907	ZCCHC4 knockout
m6A	Human	Hela	MeRIP-Seq	29507755	GSE102493	GSM2739506,GSM2739507,GSM2739504,GSM2739505	Wild,Ctrl
m6A	Human	Hela	MeRIP-Seq	29507755	GSE102493	GSM2739510,GSM2739511,GSM2739508,GSM2739509	METTL3,Mut
m6A	Human	Hela	MeRIP-Seq	29507755	GSE102493	GSM2739514,GSM2739515,GSM2739512,GSM2739513	METTL14,Mut
m6A	Human	Hela	MeRIP-Seq	29507755	GSE102493	GSM2739518,GSM2739519,GSM2739516,GSM2739517	siCPSF5
m6A	Human	Hela	MeRIP-Seq	29507755	GSE102493	GSM2739522,GSM2739523,GSM2739520,GSM2739521	siCtrl
m6A	Human	Hela	MeRIP-Seq	29507755	GSE102493	GSM2739526,GSM2739527,GSM2739524,GSM2739525	siZC3H13
m6A	Human	Hela	MeRIP-Seq	29507755	GSE102493	GSM2739530,GSM2739531,GSM2739528,GSM2739529	siHAKAI
m6A	Human	Hela	MeRIP-Seq	29507755	GSE102493	GSM2739534,GSM2739535,GSM2739532,GSM2739533	siCtrl,for,HAKAI
m6A	Human	Hela	MeRIP-Seq	29507755	GSE102493	GSM2991399,GSM2991400,GSM2991397,GSM2991398	Ctrl
m6A	Human	Hela	MeRIP-Seq	29507755	GSE102493	GSM2991403,GSM2991404,GSM2991401,GSM2991402	Ctrl,PE
m6A	Human	Hela	MeRIP-Seq	29507755	GSE102493	GSM2991407,GSM2991408,GSM2991405,GSM2991406	siCtrl,for,VIRMA
m6A	Human	Hela	MeRIP-Seq	29507755	GSE102493	GSM2991411,GSM2991412,GSM2991409,GSM2991410,	siVIRMA
m6A	Human	Hela	MeRIP-Seq	29507755	GSE102493	GSM2991415,GSM2991416,GSM2991413,GSM2991414	VIRMA,Mut
m6A	Human	Hela	MeRIP-Seq	29507755	GSE102493	GSM2991419,GSM2991420,GSM2991417,GSM2991418	VIRMA,Mut,PE
m6A	Human	Hepatocellular Carcinoma cell Hep G2	MeRIP-Seq	29902206	GSE102620	,GSM2741914,GSM2741916,GSM2741913,GSM2741915	control
m6A	Human	HepG2	MeRIP-Seq	29902206	GSE102620	GSM2741917,GSM2741919,GSM2741918,GSM2741920	siMettl3
m6A	Human	acute monocytic leukemia	MeRIP-Seq	30991027	GSE103496	GSM2772472,GSM2772471	Monomac-6 treatment: DMSO
m6A	Human	acute monocytic leukemia	MeRIP-Seq	30991027	GSE103496	GSM2772473,GSM2772471	Monomac-6 treatment: FB23-2
m6A	Human	uninduced_iSLK.219	MeRIP-Seq	29659627	GSE104621	GSM2804219,GSM2804223,GSM2804220,GSM2804224	KSHV-positive renal carcinoma cell line iSLK.219 uninduced (latent virus)
m6A	Human	induced_iSLK.219	MeRIP-Seq	29659627	GSE104621	GSM2804221,GSM2804225,GSM2804222,GSM2804226	KSHV-positive renal carcinoma cell line iSLK.219 induced for five days with doxycycline to allow KSHV lytic replication.
m6A	Human	HepG2	MeRIP-Seq	30867593	GSE110320	GSM2987447,GSM2987448,GSM2987449,GSM2987444,GSM2987444,GSM2987446	control
m6A	Human	HepG2	MeRIP-Seq	30867593	GSE110320	GSM2987453,GSM2987454,GSM2987455,GSM2987450_GSM2987451_GSM2987452	shMETTL3
m6A	Human	HepG2	MeRIP-Seq	30867593	GSE110320	GSM2987459,GSM2987460,GSM2987461,GSM298756_GSM2987457_GSM2987458	shMETTL14
m6A	Human	HepG2	MeRIP-Seq	30867593	GSE110320	GSM2987465,GSM2987466,GSM2987467,GSM2987462,GSM2987463,GSM2987464	shSETD2
m6A	Human	HepG2	MeRIP-Seq	30867593	GSE110320	GSM2987471,GSM2987472,GSM2987473,GSM2987468,GSM2987469,GSM2987470	shWTAP
m6A	Human	HepG2	MeRIP-Seq	30867593	GSE110320	GSM3452407,GSM3452408,GSM3452409,GSM3452404,GSM3452405,GSM3452406	shCtrl (for shSETD2#2)
m6A	Human	HepG2	MeRIP-Seq	30867593	GSE110320	GSM3452413,GSM3452414,GSM3452415,GSM3452410,GSM3452411,GSM3452412	shSETD2#2
m6A	Human	HeLa	MeRIP-Seq	31031084	GSE112276	GSM3449474,GSM3449475,GSM3449470,GSM3449471	HeLa cells
m6A	Human	Hela	MeRIP-Seq	31061416	GSE112795	GSM3083805,GSM3083806,GSM3083803,GSM3083804	Control
m6A	Human	Hela	MeRIP-Seq	31061416	GSE112795	GSM3083809,GSM3083810,GSM3083807,GSM3083808	EMT
m6A	Human	uroepithelium	MeRIP-Seq	30796352	GSE112970	GSM3092526,GSM3092525	normal (SV_HUC)
m6A	Human	MC transformed uroepithelium	MeRIP-Seq	30796352	GSE112970	GSM3092528,GSM3092527	chemical carcinogen transformed (Cd_SV_HUC_rep1)
m6A	Human	Cd transformed uroepithelium	MeRIP-Seq	30796352	GSE112970	GSM3092530,GSM3092529	chemical carcinogen transformed (Cd_SV_HUC_rep2)
m6A	Human	prostate epithelial	MeRIP-Seq	30796352	GSE112970	GSM3092532,GSM3092531	normal (RWPE1)
m6A	Human	Cd transformed prostate epithelial	MeRIP-Seq	30796352	GSE112970	GSM3092534,GSM3092533	chemical carcinogen transformed (Cd_RWPE1)
m6A	Human	bronchial epithelial	MeRIP-Seq	30796352	GSE112970	GSM3092536,GSM3092535	normal (C16HBE)
m6A	Human	bronchi	MeRIP-Seq	30796352	GSE112970	GSM3092538,GSM3092537	chemical carcinogen transformed (NSTC2)
m6A	Human	BLCLs_H_x_M	MeRIP-Seq	30048615	GSE113798	GSM3119587,GSM3119591,GSM3119595,GSM3119575,GSM3119579,GSM3119583	immortalied cell lines derived from B lymphocytes from male healthy donors:mock treatment (ethanol only)
m6A	Human	BLCLs_H_x_C	MeRIP-Seq	30048615	GSE113798	GSM3119588,GSM3119592,GSM3119596,GSM3119576,GSM3119580,GSM3119584	immortalied cell lines derived from B lymphocytes from male healthy donors:100 nM cortisol in ethanol treated
m6A	Human	BLCLs_M_x_M	MeRIP-Seq	30048615	GSE113798	GSM3119589,GSM3119593,GSM3119597,GSM3119577,GSM3119581,GSM3119585	immortalied cell lines derived from B lymphocytes from male donors diagnosed with major depressive disorder (MDD):mock treatment (ethanol only)
m6A	Human	BLCLs_M_x_C	MeRIP-Seq	30048615	GSE113798	GSM3119590,GSM3119594,GSM3119598,GSM3119578,GSM3119582,GSM3119586	immortalied cell lines derived from B lymphocytes from male donors diagnosed with major depressive disorder (MDD):100 nM cortisol in ethanol treated
m6A	Human	Control Primary fibroblasts	MeRIP-Seq	30559377	GSE114019	GSM3130784,GSM3130785,GSM3130786,GSM3130781,GSM3130782,GSM3130783	Primary fibroblasts HCMV for 72 hr
m6A	Human	METTL3 depleted Primary fibroblasts	MeRIP-Seq	30559377	GSE114019	GSM3130790,GSM3130791,GSM3130792,GSM3130787,GSM3130788,GSM3130789	Primary fibroblasts HCMV for 72 hr
m6A	Human	Control Primary fibroblasts	MeRIP-Seq	30559377	GSE114019	GSM3130796,GSM3130797,GSM3130798,GSM3130793,GSM3130794,GSM3130795	Primary fibroblasts HCMV for 6 hr
m6A	Human	METTL3 depleted Primary fibroblasts	MeRIP-Seq	30559377	GSE114019	GSM3130802,GSM3130803,GSM3130804,GSM3130799,GSM3130800,GSM3130801	Primary fibroblasts HCMV for 6 hr
m6A	Human	HepG2 liver cell line	MeRIP-Seq	30104368	GSE114486	GSM3142811,GSM3142813,GSM3142815,GSM3142812,GSM3142814,GSM3142816	viral strain: pHBV 1.3mer
m6A	Human	BrU_HEK293T	MeRIP-Seq	29924987	GSE114543	GSM3143797,GSM3143798,GSM3143799,GSM3143800,GSM3143801,GSM3143802	BrU-labeled nascent RNA
m6A	Human	A549 cell line	MeRIP-Seq	30212448	GSE116002	GSM3204805,GSM3204804	Synaptic-32ug
m6A	Human	A549 cell line	MeRIP-Seq	30212448	GSE116002	GSM3204806,GSM3204804	NEB-32ug
m6A	Human	A549 cell line	MeRIP-Seq	30212448	GSE116002	GSM3204807,GSM3204804	Millipore-32ug
m6A	Human	A549 cell line	MeRIP-Seq	30212448	GSE116002	GSM3204808,GSM3204804	Millipore-12ug
m6A	Human	A549 cell line	MeRIP-Seq	30212448	GSE116002	GSM3204809,GSM3204804	Millipore-6ug
m6A	Human	A549 cell line	MeRIP-Seq	30212448	GSE116002	GSM3204810,GSM3204804	Millipore-2ug
m6A	Human	A549	MeRIP-Seq	30212448	GSE116002	GSM3204811,GSM3204813,GSM3204812,GSM3204814	Millipore-500ng
m6A	Human	Lung Adenocarcinorma Primary Tumor	MeRIP-Seq	30212448	GSE116002	GSM3204815,GSM3204816	tissue: Lung Adenocarcinorma Primary Tumor 1
m6A	Human	Lung Adenocarcinorma Primary Tumor	MeRIP-Seq	30212448	GSE116002	GSM3204817,GSM3204818	tissue: Lung Adenocarcinorma Primary Tumor 2
m6A	Human	lungcancer1	MeRIP-Seq	30232453	GSE117299	GSM3290723,GSM3290724,GSM3290725	primary human lung tumors of patient 1
m6A	Human	lungcancer2	MeRIP-Seq	30232453	GSE117299	GSM3290726,GSM3290727,GSM3290728	primary human lung tumors of patient 2
m6A	Human	lungcancer3	MeRIP-Seq	30232453	GSE117299	GSM3290729,GSM3290730,GSM3290731	primary human lung tumors of patient 3
m6A	Human	lungcancer4	MeRIP-Seq	30232453	GSE117299	GSM3290732,GSM3290733,GSM3290734	primary human lung tumors of patient 4
m6A	Human	pancreatic adenocarcinoma	MeRIP-Seq	31467274	GSE119014	GSM3356660,GSM3356659	cell line: BxPC-3
m6A	Human	pancreatic adenocarcinoma	MeRIP-Seq	31467274	GSE119014	GSM3356662,GSM3356661	cell line: Panc10.5
m6A	Human	pancreatic adenocarcinoma	MeRIP-Seq	31467274	GSE119014	GSM3356664,GSM3356663	cell line: PSN1
m6A	Human	pancreatic adenocarcinoma	MeRIP-Seq	31467274	GSE119014	GSM3356666,GSM3356665	cell line: Capan2
m6A	Human	HEK293T	MeRIP-Seq		GSE120229	GSM3396437,GSM3396438,GSM3396441,GSM3396442	wild type
m6A	Human	HEK293T	MeRIP-Seq		GSE120229	GSM3396439,GSM3396440,GSM3396443,GSM3396444	PCIF1 knockdown
m6A	Human	MEL624 control cells	MeRIP-Seq	31279659	GSE122800	GSM3485684,GSM3485683	wild type, Ab1
m6A	Human	MEL624 control cells	MeRIP-Seq	31279659	GSE122800	GSM3485685,GSM3485683	wild type, Ab2
m6A	Human	MEL624 control cells	MeRIP-Seq	31279659	GSE122800	GSM3485686,GSM3485683	wild type, Ab3
m6A	Human	MEL624 control cells	MeRIP-Seq	31279659	GSE122800	GSM3485687,GSM3485683	wild type, Ab4
m6A	Human	MEL624 control cells	MeRIP-Seq	31279659	GSE122800	GSM3485688,GSM3485683	wild type, Ab5
m6A	Human	MEL624 control cells	MeRIP-Seq	31279659	GSE122800	GSM3485689,GSM3485683	wild type, Ab6
m6A	Human	MEL624 control cells	MeRIP-Seq	31279659	GSE122800	GSM3485690,GSM3485683	wild type, Ab7
m6A	Human	MEL624 control cells	MeRIP-Seq	31279659	GSE122800	GSM3485691,GSM3485683	wild type, Ab8
m6A	Human	MEL624 PCIF1 KO	MeRIP-Seq	31279659	GSE122800	GSM3485693,GSM3485692	PCIF1 KO, Ab1
m6A	Human	MEL624 PCIF1 KO	MeRIP-Seq	31279659	GSE122800	GSM3485694,GSM3485692	PCIF1 KO, Ab2
m6A	Human	MEL624 PCIF1 KO	MeRIP-Seq	31279659	GSE122800	GSM3485695,GSM3485692	PCIF1 KO, Ab3
m6A	Human	MEL624 PCIF1 KO	MeRIP-Seq	31279659	GSE122800	GSM3485696,GSM3485692	PCIF1 KO, Ab4
m6A	Human	MEL624 PCIF1 KO	MeRIP-Seq	31279659	GSE122800	GSM3485697,GSM3485692	PCIF1 KO, Ab5
m6A	Human	MEL624 PCIF1 KO	MeRIP-Seq	31279659	GSE122800	GSM3485698,GSM3485692	PCIF1 KO, Ab6
m6A	Human	MEL624 PCIF1 KO	MeRIP-Seq	31279659	GSE122800	GSM3485699,GSM3485692	PCIF1 KO, Ab7
m6A	Human	MEL624 PCIF1 KO	MeRIP-Seq	31279659	GSE122800	GSM3485700,GSM3485692	PCIF1 KO, Ab8
m6A	Human	MEL624 control cells	MeRIP-Seq	31279659	GSE122801	GSM3485702,GSM3485704,GSM3485706,GSM3485701,GSM3485703,GSM3485705	Human melanoma cell line wild type
m6A	Human	MEL624 PCIF1 KO	MeRIP-Seq	31279659	GSE122801	GSM3485708,GSM3485710,GSM3485712,GSM3485707,GSM3485709,GSM3485710	Human melanoma cell line PCIF1 KO
m6A	Human	Huh7	MeRIP-Seq	31810760	GSE130891	GSM3755801,GSM3755803,GSM3755805,GSM3755800,GSM3755802,GSM3755804	viral strain: DENV2-NGC, time point: 48 hours
m6A	Human	Huh7	MeRIP-Seq	31810760	GSE130891	GSM3755807,GSM3755809,GSM3755811,GSM3755806,GSM3755808,GSM3755810	viral strain: HCV genotype 2A JFH-1 (culture adapted), time point: 48 hours
m6A	Human	Huh7	MeRIP-Seq	31810760	GSE130891	GSM3755813,GSM3755815,GSM3755817,GSM3755812,GSM3755814,GSM3755816	viral strain: WNV-NY2000, time point: 48 hours
m6A	Human	Huh7	MeRIP-Seq	31810760	GSE130891	GSM3755819,GSM3755821,GSM3755823,GSM3755818,GSM3755820,GSM3755822	viral strain: ZIKV-PR2015 time point: 48 hours
m6A	Human	Huh7 liver cell line uninfected	MeRIP-Seq	31810760	GSE130891	GSM3755825,GSM3755827,GSM3755829,GSM3755824,GSM3755826,GSM3755828	time point: 48 hours,mockH
m6A	Human	Huh7 liver cell line uninfected	MeRIP-Seq	31810760	GSE130891	GSM3755831.GSM3755833,GSM3755835,GSM3755830,GSM3755832,GSM3755834	time point: 48 hours,mockL
m6A	Human	Huh7 liver cell line uninfected	MeRIP-Seq	31810760	GSE130891	GSM3755837,GSM3755839,GSM3755841,GSM3755836,GSM3755838,GSM3755840	time point: 24 hours,mockH
m6A	Human	Huh7 liver cell line uninfected	MeRIP-Seq	31810760	GSE130891	GSM3755843,GSM3755845,GSM3755847,GSM3755842,GSM3755844,GSM3755846	time point: 16 hours,mockL
m6A	Human	OCI-Ly1 diffuse B-cell lymphoma cells	MeRIP-Seq	32313079	GSE130892	GSM3755849,GSM3755851,GSM3755853,GSM3755848,GSM3755850,GSM3755852	treatment: 43 C for 1 hr, recovery at 37 C for 1 hr(heatshock)
m6A	Human	OCI-Ly1 diffuse B-cell lymphoma cells control	MeRIP-Seq	32313079	GSE130892	GSM3755855,GSM3755857,GSM3755859,GSM3755854,GSM3755856,GSM3755858	treatment: 37 C
m6A	Human	heart tissue	MeRIP-Seq	31849158	GSE131296	GSM3768840,GSM3768839	Dilated Cardiomyopathy (DCM) 564
m6A	Human	heart tissue	MeRIP-Seq	31849158	GSE131296	GSM3768842,GSM3768841	Dilated Cardiomyopathy (DCM) 589
m6A	Human	heart tissue	MeRIP-Seq	31849158	GSE131296	GSM3768844,GSM3768843	Dilated Cardiomyopathy (DCM) 702
m6A	Human	heart tissue	MeRIP-Seq	31849158	GSE131296	GSM3768846,GSM3768845	Dilated Cardiomyopathy (DCM) 723
m6A	Human	heart tissue	MeRIP-Seq	31849158	GSE131296	GSM3768848,GSM3768847	Ischemic Cardiomyopathy (ICM) 585
m6A	Human	heart tissue	MeRIP-Seq	31849158	GSE131296	GSM3768850,GSM3768849	Ischemic Cardiomyopathy (ICM) 691
m6A	Human	Normal Functionig Heart NF2	MeRIP-Seq	31849158	GSE131296	GSM3768852,GSM3768851	Normal Functionig Heart (NF) 2
m6A	Human	Normal Functionig Heart NF3	MeRIP-Seq	31849158	GSE131296	GSM3768854,GSM3768853	Normal Functionig Heart (NF) 3
m6A	Human	Normal Functionig Heart NF4	MeRIP-Seq	31849158	GSE131296	GSM3768856,GSM3768855	Normal Functionig Heart (NF) 4
m6A	Human	Normal Functionig Heart NF5	MeRIP-Seq	31849158	GSE131296	GSM3768858,GSM3768857	Normal Functionig Heart (NF) 5
m6A	Human	Normal Functionig Heart NF6	MeRIP-Seq	31849158	GSE131296	GSM3768860,GSM3768859	Normal Functionig Heart (NF) 6
m6A	Human	HEK293T	MeRIP-Seq	22608085	GSE29714	GSM928398,GSM928400,GSM928402,GSM928399,GSM928401,GSM928403	HEK293T
m6A	Human	HepG2	MeRIP-Seq	22575960	GSE37005	GSM908331,GSM908332	heat-shock
m6A	Human	HepG2	MeRIP-Seq	22575960	GSE37005	GSM908333,GSM908334	HGF/SF
m6A	Human	HepG2	MeRIP-Seq	22575960	GSE37005	GSM908335,GSM908336	IFNg
m6A	Human	HepG2	MeRIP-Seq	22575960	GSE37005	GSM908337,GSM908338,GSM908339,GSM908341,GSM908342,GSM908343	HepG2 cells
m6A	Human	Brain	MeRIP-Seq	22575960	GSE37005	GSM908346,GSM908347	Normal human brain
m6A	Human	HeLa	MeRIP-Seq	23453015;24284625;24316715	GSE46705	GSM1135020,GSM1135021,GSM1135018,GSM1135019,GSM1135032,GSM1135033,GSM1135030,GSM1135031	Control
m6A	Human	HeLa	MeRIP-Seq	23453015;24284625;24316715	GSE46705	GSM1135024,GSM1135025,GSM1135022,GSM1135023	METTL14,knock-down
m6A	Human	HeLa	MeRIP-Seq	23453015;24284625;24316715	GSE46705	GSM1135028,GSM1135029,GSM1135026,GSM1135027	WTAP,knock-down
m6A	Human	HeLa	MeRIP-Seq	23453015;24284625;24316715	GSE46705	GSM1135036,GSM1135037,GSM1135034,GSM1135035	METTL3,knock-down
m6A	Human	U2OS	MeRIP-Seq	24209618	GSE48037	GSM1166139,GSM1166140,GSM1166141,GSM1166133,GSM1166134,GSM1166135	Vehicle,Control
m6A	Human	U2OS	MeRIP-Seq	24209618	GSE48037	GSM1166142,GSM1166143,GSM1166144,GSM1166136,GSM1166137,GSM1166138	3-Deazaadenosine(3-DZA)
m6A	Human	embryonic stem (ES) cell	MeRIP-Seq	25456834	GSE52600	GSM1272358,GSM1272357	H1A T0
m6A	Human	embryonic stem (ES) cell	MeRIP-Seq	25456834	GSE52600	GSM1272360,GSM1272359	H1B T0
m6A	Human	Endoderm	MeRIP-Seq	25456834	GSE52600	GSM1272362,GSM1272361	H1A T48
m6A	Human	Endoderm	MeRIP-Seq	25456834	GSE52600	GSM1272364,GSM1272363	H1B T48
m6A	Human	hNPC	MeRIP-Seq	24981863	GSE54365	GSM1339393,GSM1339394	human neural progenitor cells
m6A	Human	hESC	MeRIP-Seq	24981863	GSE54365	GSM1339395,GSM1339396	human embryonic stem cells
m6A	Human	Hek293T	MeRIP-Seq	24981863	GSE54365	GSM1339397,GSM1339431,GSM1339398,GSM1339432	ExpsiWTAP
m6A	Human	Hek293T	MeRIP-Seq	24981863	GSE54365	GSM1339399,GSM1339435,GSM1339400,GSM1339436	ExpsiMETTL3
m6A	Human	Hek293T	MeRIP-Seq	24981863	GSE54365	GSM1339401,GSM1339402	ExpsiControl
m6A	Human	OKMSfibroplusDox	MeRIP-Seq	24981863	GSE54365	GSM1339403,GSM1339404	OKMS inducible fibroblasts
m6A	Human	OKMSfibrominusDox	MeRIP-Seq	24981863	GSE54365	GSM1339405,GSM1339406	OKMS inducible fibroblasts
m6A	Human	OKMSiPSC	MeRIP-Seq	24981863	GSE54365	GSM1339407,GSM1339408	OKMS inducible fibroblasts
m6A	Human	A549	MeRIP-Seq	24981863	GSE54365	GSM1339409,GSM1339411,GSM1339410,GSM1339412	shWTAP
m6A	Human	A549	MeRIP-Seq	24981863	GSE54365	GSM1339413,GSM1339417,GSM1339414,GSM1339418	shMETTL14_1
m6A	Human	A549	MeRIP-Seq	24981863	GSE54365	GSM1339415,GSM1339419,GSM1339416,GSM1339420	shMETTL14_3
m6A	Human	A549	MeRIP-Seq	24981863	GSE54365	GSM1339421,GSM1339423,GSM1339422,GSM1339424	shMETTL3
m6A	Human	A549	MeRIP-Seq	24981863	GSE54365	GSM1339425,GSM1339426	shGFP_2
m6A	Human	A549	MeRIP-Seq	24981863	GSE54365	GSM1339427,GSM1339429,GSM1339428,GSM1339430	shGFP_1
m6A	Human	A549	MeRIP-Seq	24981863	GSE54365	GSM1339433,GSM1339434	ExpsiKIAA1429
m6A	Human	A549	MeRIP-Seq	24981863	GSE54365	GSM1339437,GSM1339438	ExpsiMETTL3andsiMETTL14
m6A	Human	A549	MeRIP-Seq	24981863	GSE54365	GSM1339439,,GSM1339440	ExpsiControl
m6A	Human	A549	MeRIP-Seq	24981863	GSE54365	GSM1339441,GSM1339442	ExpsiMETTL14
m6A	Human	GM12878	MeRIP-Seq	25611135	GSE65380	GSM1594131,GSM1594130	GM12878
m6A	Human	LCL	MeRIP-Seq	28052920	GSE70299	GSM1723347,GSM1723349,GSM1723351,GSM1723348,GSM1723350,GSM1723352	lymphoblastoid cell lines
m6A	Human	CD8,T-cell	MeRIP-Seq	26404942	GSE71154	GSM1828594	CD8 T cell
m6A	Human	A549	MeRIP-Seq	26404942	GSE71154	GSM1828596	Knockdown
m6A	Human	A549	MeRIP-Seq	26404942	GSE71154	GSM1828596	wildtype
m6A	Human	MT4,T-cells	MeRIP-Seq	27572442	GSE74016	GSM1908206,GSM1908208,GSM1908205,GSM1908207	Control
m6A	Human	MT4,T-cells	MeRIP-Seq	27572442	GSE74016	GSM1908210,GSM1908212,GSM1908209,GSM1908211	HIV
m6A	Human	PARCLiP-meRIP embryonic kidney cell line HEK293T	MeRIP-Seq	28334903	GSE74085	GSM1909459,GSM1909460,GSM1909461,GSM1909462	PARCLiP-meRIP
m6A	Human	A549	MeRIP-Seq	27117702	GSE76367	GSM1982257,GSM1982258,GSM1982256	A549
m6A	Human	H1299	MeRIP-Seq	27117702	GSE76367	GSM1982263,GSM1982262	H1299
m6A	Human	MONOMAC-6/t AML cells	MeRIP-Seq	28017614	GSE76414	GSM2010450,GSM2010452,GSM2010448,GSM2010451	FTO-overexpressing
m6A	Human	MONOMAC-6/t AML cells	MeRIP-Seq	28017614	GSE76414	GSM2010454,GSM2010456,GSM2010453,GSM2010455	control
m6A	Human	Huh7	MeRIP-Seq	27773535	GSE83438	GSM2203043,GSM2203044,GSM2203041,GSM2203042	viral strain: DENV2-NGC
m6A	Human	Huh7	MeRIP-Seq	27773535	GSE83438	GSM2203047,GSM2203048,GSM2203045,GSM2203046	viral strain: HCV
m6A	Human	Huh7	MeRIP-Seq	27773535	GSE83438	GSM2203051,GSM2203052,GSM2203049,GSM2203050	viral strain: WNV-TX 2002 HC
m6A	Human	Huh7	MeRIP-Seq	27773535	GSE83438	GSM2203055,GSM2203056,GSM2203053,GSM2203054	viral strain: YFV-17D
m6A	Human	Huh7	MeRIP-Seq	27773535	GSE83438	GSM2203059,GSM2203060,GSM2203057,GSM2203058	viral strain: ZIKV-DAKAR-41525
m6A	Human	Huh7	MeRIP-Seq	27773535	GSE83438	GSM2203063,GSM2203064,GSM2203061,GSM2203062	viral strain: ZIKV (PRVABC59)
m6A	Human	peripheral blood	MeRIP-Seq	29249359	GSE87190	GSM2324292,GSM2324291	tumor: acute monocytic leukemia, treatment: PBS
m6A	Human	peripheral blood	MeRIP-Seq	29249359	GSE87190	GSM2324294,GSM2324293	tumor: acute monocytic leukemia, treatment: R-2HG
m6A	Human	peripheral blood, shNS-PBS	MeRIP-Seq	29249359	GSE87190	GSM2324296,GSM2324295	tumor: acute monocytic leukemia, treatment: shNS-PBS
m6A	Human	peripheral blood, ShNS-R-2HG	MeRIP-Seq	29249359	GSE87190	GSM2324298,GSM2324297	tumor: acute monocytic leukemia, treatment: ShNS-R-2HG
m6A	Human	peripheral blood, shFTO-PBS	MeRIP-Seq	29249359	GSE87190	GSM2324300,GSM2324299	tumor: acute monocytic leukemia, treatment: shFTO-PBS
m6A	Human	peripheral blood, ShFTO-R-2HG	MeRIP-Seq	29249359	GSE87190	GSM2324302,GSM2324301	tumor: acute monocytic leukemia, treatment:ShFTO-R-2HG
m6A	Human	peripheral blood, Ctrl-PBS	MeRIP-Seq	29249359	GSE87190	GSM2324304,GSM2324303	tumor: acute monocytic leukemia, treatment:Ctrl-PBS
m6A	Human	peripheral blood, Ctrl-R-2HG	MeRIP-Seq	29249359	GSE87190	GSM2324306,GSM2324305	tumor: acute monocytic leukemia, treatment:Ctrl-R-2HG
m6A	Human	peripheral blood, FTO-PBS	MeRIP-Seq	29249359	GSE87190	GSM2324308,GSM2324307	tumor: acute monocytic leukemia, treatment:FTO-PBS
m6A	Human	peripheral blood, FTO-R-2HG	MeRIP-Seq	29249359	GSE87190	GSM2324310,GSM2324309	tumor: acute monocytic leukemia, treatment:FTO-R-2HG
m6A	Human	glioblastoma stem-like cells	MeRIP-Seq	28344040	GSE87515	GSM2332975,GSM2332976,GSM2332971,GSM2332972	control shRNA
m6A	Human	glioblastoma stem-like cells	MeRIP-Seq	28344040	GSE87515	GSM2332977,GSM2332978,GSM2332973,GSM2332974	shRNA knockdown: ALKBH5 shRNA
m6A	Human	HEK293A-TOA	MeRIP-Seq	28525753	GSE90914	GSM2417477,GSM2417478,GSM2417479,GSM2417471,GSM2417472,GSM2417473	Embryonic Kidney Control
m6A	Human	HEK293A-TOA	MeRIP-Seq	28525753	GSE90914	GSM2417480,GSM2417481,GSM2417482,GSM2417474,GSM2417475.GSM2417476	Embryonic Kidney siMETTL16
m6A	Human	U2OS cells	MeRIP-Seq	28297716	GSE92867	GSM2439022,GSM2439024,GSM2439026,GSM2439021,GSM2439023,GSM2439025	METTL3 KO.minus.UV
m6A	Human	U2OS cells	MeRIP-Seq	28297716	GSE92867	GSM2439028,GSM2439030,GSM2439032,GSM2439027,GSM2439029,GSM2439031	METTL3 KO.plus.UV
m6A	Human	U2OS cells	MeRIP-Seq	28297716	GSE92867	GSM2439032,GSM2439034,GSM2439036,GSM2439031,GSM2439033,GSM2439035	WT.minus.UV
m6A	Human	U2OS cells	MeRIP-Seq	28297716	GSE92867	GSM2439038,GSM2439040,GSM2439042,GSM2439044,GSM2439037,GSM2439039,GSM2439041,GSM2439043	WT.plus.UV
m6A	Human	iSLK cells	MeRIP-Seq	29109479	GSE93676	GSM2460345,GSM2754211,GSM2754235,GSM2460344,GSM2754210,GSM2754234	Not infected
m6A	Human	iSLK-KSHV_BAC16-latent	MeRIP-Seq	29109479	GSE93676	GSM2460347,GSM2754213,GSM2754237,GSM2460346,GSM2754212,GSM2754236	infection status: Latent
m6A	Human	iSLK cells, lytic 24hr, doxycycline 24 hours	MeRIP-Seq	29109479	GSE93676	GSM2460348,GSM2754214,GSM2754238,GSM2460349,GSM2754215,GSM2754239	infection status: Lytic 24hr
m6A	Human	iSLK cells, Lytic 48hr	MeRIP-Seq	29109479	GSE93676	GSM2460350,GSM2754216,GSM2754240,GSM2460351,GSM2754217,GSM2754241	infection status: Lytic 48hr
m6A	Human	MSC cells	MeRIP-Seq	29109479	GSE93676	GSM2460352,GSM2754218,GSM2754242,GSM2460353,GSM2754219,GSM2754243	Not infected
m6A	Human	MSC cells	MeRIP-Seq	29109479	GSE93676	GSM2460354,GSM2754220,GSM2754244,GSM2460355,GSM2754221,GSM2754245	infection status: Latent
m6A	Human	TIME cells	MeRIP-Seq	29109479	GSE93676	GSM2460356,GSM2754222,GSM2754246,GSM2460357,GSM2754223,GSM2754247	Not infected
m6A	Human	TIME cells	MeRIP-Seq	29109479	GSE93676	GSM2460358,GSM2754224,GSM2754248,GSM2460359,GSM2754225,GSM2754249	infection status: Latent
m6A	Human	TREX cells	MeRIP-Seq	29109479	GSE93676	GSM2460360,GSM2754226,GSM2754250,GSM2460361,GSM2754227,GSM2754251	infection status: Latent
m6A	Human	TREX cells	MeRIP-Seq	29109479	GSE93676	GSM2460362,GSM2754228,GSM2754252,GSM2460363,GSM2754229,GSM2754253	infection status: Lytic 48hr
m6A	Human	1642_tumor_adjacent	MeRIP-Seq	30154548	GSE93911	GSM2464900,GSM2464901	endometrial cancer tumor adjacent of patient 1642
m6A	Human	1642_UCEC	MeRIP-Seq	30154548	GSE93911	GSM2464902,GSM2464903	endometrial cancer tumor of patient 1642
m6A	Human	1806_tumor_adjacent	MeRIP-Seq	30154548	GSE93911	GSM2464904,GSM2464905	endometrial cancer tumor adjacent of patient 1806
m6A	Human	1806_UCEC	MeRIP-Seq	30154548	GSE93911	GSM2464906,GSM2464907	endometrial cancer tumor of patient 1806
m6A	Human	1820_tumor_adjacent	MeRIP-Seq	30154548	GSE93911	GSM2464908,GSM2464909	endometrial cancer tumor adjacent of patient 1820
m6A	Human	1820_UCEC	MeRIP-Seq	30154548	GSE93911	GSM2464910,GSM2464911	endometrial cancer tumor of patient 1820
m6A	Human	1834_tumor_adjacent	MeRIP-Seq	30154548	GSE93911	GSM2464912,GSM2464913	endometrial cancer tumor adjacent of patient 1834
m6A	Human	1834_UCEC	MeRIP-Seq	30154548	GSE93911	GSM2464914,GSM2464915	endometrial cancer tumor of patient 1834
m6A	Human	35_UCEC	MeRIP-Seq	30154548	GSE93911	GSM2464916,GSM2464917	endometrial cancer tumor of patient 35
m6A	Human	36_tumor_adjacent	MeRIP-Seq	30154548	GSE93911	GSM2464918,GSM2464919	endometrial cancer tumor adjacent of patient 36
m6A	Human	41_UCEC	MeRIP-Seq	30154548	GSE93911	GSM2464920,GSM2464921	endometrial cancer tumor of patient 41
m6A	Human	42_tumor_adjacent	MeRIP-Seq	30154548	GSE93911	GSM2464922,GSM2464923	endometrial cancer tumor adjacent of patient 42
m6A	Human	HEC-1-A_muMETTL14	MeRIP-Seq	30154548	GSE93911	GSM2464924,GSM2464925	HEC-1-A mutant METTL14 (R298P) stable cell line
m6A	Human	HEC-1-A_shControl	MeRIP-Seq	30154548	GSE93911	GSM2464926,GSM2464927	HEC-1-A knockdown control stable cell line
m6A	Human	HEC-1-A_shMETTL3	MeRIP-Seq	30154548	GSE93911	GSM2464928,GSM2464929	HEC-1-A knockdown METTL3 stable cell line
m6A	Human	HEC-1-A_wtMETTL14	MeRIP-Seq	30154548	GSE93911	GSM2464930,GSM2464931	HEC-1-A wild type METTL14 stable cell line
m6A	Human	leukemia cell line MOLM13	MeRIP-Seq	29186125	GSE94613	GSM2481064,GSM2481065,GSM2481058,GSM2481059	Ctrl?
m6A	Human	leukemia cell line MOLM13	MeRIP-Seq	29186125	GSE94613	GSM2481066,GSM2481067,GSM2481060,GSM2481061	KD1 Day8
m6A	Human	leukemia cell line MOLM13	MeRIP-Seq	29186125	GSE94613	GSM2481068,GSM2481069,GSM2481062,GSM2481063	KD2 Day8
m6A	Human	Brain tumor PBT003 gliblastoma stem cells	MeRIP-Seq	28297667	GSE94808	GSM2483505,GSM2483501	control shRNA
m6A	Human	Brain tumor PBT003 gliblastoma stem cells	MeRIP-Seq	28297667	GSE94808	GSM2483506,GSM2483502	METTL3 shRNA
m6A	Human	Brain tumor PBT003 gliblastoma stem cells	MeRIP-Seq	28297667	GSE94808	GSM2483507,GSM2483508,GSM2483503,GSM2483504	METTL14 shRNA
m6A	Human	acute myeloid leukemia (AML)	MeRIP-Seq	29290617	GSE97408	GSM2564019,GSM2564017	NB4?shNS (non-specific control)
m6A	Human	acute myeloid leukemia (AML)	MeRIP-Seq	29290617	GSE97408	GSM2564020,GSM2564021,GSM2564017	NB4?shM14
m6A	Human	acute myeloid leukemia (AML)	MeRIP-Seq	29290617	GSE97408	GSM2564022,GSM2564018	MM6 shNS (non-specific control)
m6A	Human	acute myeloid leukemia (AML)	MeRIP-Seq	29290617	GSE97408	GSM2564023,GSM2564024,GSM2564018	MM6 shM14
m6A	Human	organoid tissue	MeRIP-Seq	28965759	GSE99017	GSM2630325,GSM2630326,GSM2630327	age: 47 days
m6A	Human	PCW11 human brain cortex	MeRIP-Seq	28965759	GSE99017	GSM2742603,GSM2742604,GSM2742605,GSM2742606,GSM2742607,GSM2742608	post conceptional week 11
m6A	Human	HEK293-TIA1	MeRIP-Seq	30456371	SRP121376		HEK293-TIA1 cells: control
m6A	Human	HEK293-TIA1_500AS	MeRIP-Seq	30456371	SRP121376		HEK293-TIA1 cells: 500 AS
m6A	Human	hESCs	MeRIP-Seq	28854373	GSE85324	GSM2264767,GSM2264768,GSM2264769,GSM2264770	H1 Ribominus eluate replicate 1
m6A	Human	HeLa	MeRIP-Seq	28854373	GSE85324	GSM2264771,GSM2264772,GSM2264773,GSM2264774	HeLa Ribominus eluate replicate 1
m6A	Human	CD34+ cells	MeRIP-Seq	30065315	GSE107957	GSM2884194,GSM2884195,GSM2884196,GSM2884197,GSM2884198,GSM2884199	umbilical cord blood hematopoietic stem/progenitor cells
m6A	Human	HepG2	MeRIP-Seq	29476152	GSE90642	GSM2409803,GSM2409802,GSM2715524,GSM2715523	shCont
m6A	Human	HepG2	MeRIP-Seq	29476152	GSE90642	GSM2409805,GSM2409804,GSM2715526,GSM2715525	shMETTL14
m6A	Human	H9	MeRIP-Seq	29489750	E-MTAB-5229	ERR1725677,ERR1725678,ERR1725679,ERR1725680,ERR1725681,ERR1725682	Activin A
m6A	Human	H9	MeRIP-Seq	29489750	E-MTAB-5229	ERR1725686,ERR1725687,ERR1725688,ERR1725683,ERR1725684,ERR1725685	SB-431542
m6A	Human	placenta	MeRIP-Seq	31914637	E-MTAB-6507	ERR2304272,ERR2304273,ERR2304274,ERR2304275,ERR2304276,ERR2304277,ERR2304266,ERR2304267,ERR2304268,ERR2304269,ERR2304270,ERR2304271	AFD(appropriate for date pregnancy)
m6A	Human	placenta	MeRIP-Seq	31914637	E-MTAB-6507	ERR2304283,ERR2304284,ERR2304285,ERR2304286,ERR2304287,ERR2304278,ERR2304279,ERR2304280,ERR2304281,ERR2304282	HFD(heavy for date pregnancy)
m6A	Human	kidney	MeRIP-Seq	31914637	E-MTAB-6507	ERR2304290,ERR2304291,ERR2304288,ERR2304289	HEK(HEK293)
m6A	Human	placenta	MeRIP-Seq	31914637	E-MTAB-6507	ERR2304295,ERR2304296,ERR2304297,ERR2304301,ERR2304302,ERR2304303,ERR2304292,ERR2304293,ERR2304294,ERR2304298,ERR2304299,ERR2304300	SFD(small for date pregnancy)
m6A	Human	HEK293	MeRIP-Seq	25719671	GSE56010	GSM1350192,GSM1350193,GSM1350194,GSM1350195	wild type, par-clip antibody: hnRNPC
m6A	Human	brain	MeRIP-Seq	31036937	GSE114150	GSM3135634,GSM3135635,GSM3135636,GSM3135655,GSM3135656,GSM3135657	brain
m6A	Human	heart	MeRIP-Seq	31036937	GSE114150	GSM3135637,GSM3135638,GSM3135639,GSM3135658,GSM3135659,GSM3135660	heart
m6A	Human	kidney	MeRIP-Seq	31036937	GSE114150	GSM3135640,GSM3135641,GSM3135642,GSM3135661,GSM3135662,GSM3135663	kidney
m6A	Human	liver	MeRIP-Seq	31036937	GSE114150	GSM3135643,GSM3135644,GSM3135645,GSM3135664,GSM3135665,GSM3135666	liver
m6A	Human	lung	MeRIP-Seq	31036937	GSE114150	GSM3135646,GSM3135647,GSM3135667,GSM3135668	lung
m6A	Human	muscle	MeRIP-Seq	31036937	GSE114150	GSM3135648,GSM3135649,GSM3135669,GSM3135670	muscle
m6A	Human	stomach	MeRIP-Seq	31036937	GSE114150	GSM3135650,GSM3135651,GSM3135671,GSM3135672	stomach
m6A	Human	placenta	MeRIP-Seq	31036937	GSE114150	GSM3135652,GSM3135653,GSM3135654,GSM3135673,GSM3135674,GSM3135675	placenta
m6A	Human	Lung	MeRIP-Seq	31676230	CRA001315	CRX062345,CRX062344	Lung-4-4
m6A	Human	Lung	MeRIP-Seq	31676230	CRA001315	CRX062343,CRX062342	Lung-2-4
m6A	Human	Lung	MeRIP-Seq	31676230	CRA001315	CRX049960,CRX049959	Lung-2-1
m6A	Human	Lung	MeRIP-Seq	31676230	CRA001315	CRX037653,CRX037652	Lung-4-2
m6A	Human	Cerebellum	MeRIP-Seq	31676230	CRA001315	CRX062341,CRX062340	Cerebellum-7-4
m6A	Human	Cerebellum	MeRIP-Seq	31676230	CRA001315	CRX037641,CRX037640	Cerebellum-5-3
m6A	Human	Jurkat	MeRIP-Seq	31676230	CRA001315	CRX062339,CRX062338	Jurkat-2
m6A	Human	Jurkat	MeRIP-Seq	31676230	CRA001315	CRX062337,CRX062336	Jurkat-1
m6A	Human	U20S	MeRIP-Seq	31676230	CRA001315	CRX062335,CRX062334	U20S
m6A	Human	WPMY	MeRIP-Seq	31676230	CRA001315	CRX062333,CRX062332	WPMY-1-2
m6A	Human	WPMY	MeRIP-Seq	31676230	CRA001315	CRX062331,CRX062330	WPMY-1-1
m6A	Human	U251	MeRIP-Seq	31676230	CRA001315	CRX062329,CRX062328	U251
m6A	Human	K562	MeRIP-Seq	31676230	CRA001315	CRX062327,CRX062326	K562-2
m6A	Human	K562	MeRIP-Seq	31676230	CRA001315	CRX062325,CRX062324	K562-1
m6A	Human	HT29	MeRIP-Seq	31676230	CRA001315	CRX062323,CRX062322	HT29
m6A	Human	Hela	MeRIP-Seq	31676230	CRA001315	CRX062321,CRX062320	Hela-2
m6A	Human	Hela	MeRIP-Seq	31676230	CRA001315	CRX062319,CRX062318	Hela-1
m6A	Human	GOS	MeRIP-Seq	31676230	CRA001315	CRX062317,CRX062316	GOS-3-2
m6A	Human	GOS	MeRIP-Seq	31676230	CRA001315	CRX062315,CRX062314	GOS-3-1
m6A	Human	293T	MeRIP-Seq	31676230	CRA001315	CRX049992,CRX049991	293T-0-3
m6A	Human	293T	MeRIP-Seq	31676230	CRA001315	CRX037633,CRX037632	293T-0-2
m6A	Human	293T	MeRIP-Seq	31676230	CRA001315	CRX037631,CRX037630	293T-0-1
m6A	Human	Rectum	MeRIP-Seq	31676230	CRA001315	CRX049990,CRX049989	Rectum-4-2
m6A	Human	Rectum	MeRIP-Seq	31676230	CRA001315	CRX049986,CRX049985	Rectum-5-3
m6A	Human	Esophagus	MeRIP-Seq	31676230	CRA001315	CRX049988,CRX049987	Esophagus-4-2
m6A	Human	Appendix	MeRIP-Seq	31676230	CRA001315	CRX049984,CRX049983	Appendix-5-3
m6A	Human	Appendix	MeRIP-Seq	31676230	CRA001315	CRX049970,CRX049969	Appendix-3-2
m6A	Human	Jejunum	MeRIP-Seq	31676230	CRA001315	CRX049982,CRX049981	Jejunum-5-3
m6A	Human	Jejunum	MeRIP-Seq	31676230	CRA001315	CRX049978,CRX049977	Jejunum-4-2
m6A	Human	Cerebrum	MeRIP-Seq	31676230	CRA001315	CRX049980,CRX049979	Cerebrum-6-3
m6A	Human	Cerebrum	MeRIP-Seq	31676230	CRA001315	CRX037643,CRX037642	Cerebrum-5-3
m6A	Human	Muscle	MeRIP-Seq	31676230	CRA001315	CRX049976,CRX049975	Muscle-3-2
m6A	Human	Muscle	MeRIP-Seq	31676230	CRA001315	CRX037655,CRX037654	Muscle-5-3
m6A	Human	Esophagus	MeRIP-Seq	31676230	CRA001315	CRX049974,CRX049973	Esophagus-3-2
m6A	Human	Colon	MeRIP-Seq	31676230	CRA001315	CRX049972,CRX049971	Colon-3-2
m6A	Human	Spleen	MeRIP-Seq	31676230	CRA001315	CRX049968,CRX049967	Spleen-3-2
m6A	Human	Spleen	MeRIP-Seq	31676230	CRA001315	CRX049962,CRX049961	Spleen-2-1
m6A	Human	Spleen	MeRIP-Seq	31676230	CRA001315	CRX049956,CRX049955	Spleen-1-1
m6A	Human	Urinary_bladder	MeRIP-Seq	31676230	CRA001315	CRX049966,CRX049965	Urinary_bladder-2-1
m6A	Human	Urinary_bladder	MeRIP-Seq	31676230	CRA001315	CRX037677,CRX037676	Urinary_bladder-5-3
m6A	Human	Urinary_bladder	MeRIP-Seq	31676230	CRA001315	CRX037675,CRX037674	Urinary_bladder-4-2
m6A	Human	Tongue	MeRIP-Seq	31676230	CRA001315	CRX049964,CRX049963	Tongue-2-1
m6A	Human	Aorta	MeRIP-Seq	31676230	CRA001315	CRX049958,CRX049957	Aorta-1-1
m6A	Human	Aorta	MeRIP-Seq	31676230	CRA001315	CRX037637,CRX037636	Aorta-4-2
m6A	Human	Heart	MeRIP-Seq	31676230	CRA001315	CRX049954,CRX049953	Heart-1-1
m6A	Human	Heart	MeRIP-Seq	31676230	CRA001315	CRX037647,CRX037646	Heart-4-2
m6A	Human	Adipose	MeRIP-Seq	31676230	CRA001315	CRX049952,CRX049951	Adipose-1-1
m6A	Human	Trachea	MeRIP-Seq	31676230	CRA001315	CRX037673,CRX037672	Trachea-5-3
m6A	Human	Thyroid_gland	MeRIP-Seq	31676230	CRA001315	CRX037671,CRX037670	Thyroid_gland-5-3
m6A	Human	Thyroid_gland	MeRIP-Seq	31676230	CRA001315	CRX037669,CRX037668	Thyroid_gland-4-2
m6A	Human	Testis	MeRIP-Seq	31676230	CRA001315	CRX037667,CRX037666	Testis-4-2
m6A	Human	Stomach	MeRIP-Seq	31676230	CRA001315	CRX037665,CRX037664	Stomach-5-3
m6A	Human	Stomach	MeRIP-Seq	31676230	CRA001315	CRX037663,CRX037662	Stomach-4-2
m6A	Human	Skin	MeRIP-Seq	31676230	CRA001315	CRX037661,CRX037660	Skin-1-1
m6A	Human	Skin	MeRIP-Seq	31676230	CRA001315	CRX037659,CRX037658	Skin-4-2
m6A	Human	Prostate	MeRIP-Seq	31676230	CRA001315	CRX037657,CRX037656	Prostate-4-2
m6A	Human	Liver	MeRIP-Seq	31676230	CRA001315	CRX037651,CRX037650	Liver-4-2
m6A	Human	Hypothalamus	MeRIP-Seq	31676230	CRA001315	CRX037649,CRX037648	Hypothalamus-5-3
m6A	Human	Duodenum	MeRIP-Seq	31676230	CRA001315	CRX037645,CRX037644	Duodenum-5-3
m6A	Human	Brainstem	MeRIP-Seq	31676230	CRA001315	CRX037639,CRX037638	Brainstem-5-3
m6A	Human	Adrenal_gland	MeRIP-Seq	31676230	CRA001315	CRX037635,CRX037634	Adrenal_gland-1-1
m6A	Human	bladder	MeRIP-Seq	30659266	SRP167056	SRX4944986,SRX4944985,SRX4944984	cancer cells
m6A	Human	HeLa	MeRIP-Seq	31149892	GSE101954	GSM2719429,GSM2719430,GSM2878470,GSM2878471	FTO overexpression
m6A	Human	HeLa	MeRIP-Seq	31149892	GSE101954	GSM2719431,GSM2719432,GSM2878472,GSM2878473	Flag (control)
m6A	Human	MGG8 human glioblastoma stem cell line (GSC)	MeRIP-Seq	30781903	SRP163326	SRX4796386,SRX4796385,SRX4796382,SRX4796381	shNT
m6A	Human	MGG8 human glioblastoma stem cell line (GSC)	MeRIP-Seq	30781903	SRP163326	SRX4796384,SRX4796383,SRX4796380,SRX4796379	shMETTL3
m6A	Mouse	liver	miCLIP	30718435	GSE63753	GSM1556684	Liver cell nuclei
m6A	Mouse	Brain	miCLIP	26404942	GSE71154	GSM1828593	whole brain
m6A	Mouse	liver	miCLIP	26404942	GSE71154	GSM1828595	whole liver
m6A	Mouse	testes	miCLIP	28809392	GSE99772	GSM2652081,GSM2652082	control,12 days post-partum
m6A	Mouse	C57BL/6	miCLIP	29346752	GSE106423	GSM2837449	L4/5 DRG,wild type,SNL
m6A	Mouse	C57BL/6	miCLIP	29346752	GSE106423	GSM2837448	L4/5 DRG,wild type,Naïve
m6A	Mouse	MEF	miCLIP	31279658	GSE122948	GSM3489021,GSM3489022	wild type
m6A	Mouse	High Fat Diet mouse	miCLIP		CRA002000		wild type
m6A	Mouse	Normal Diet mouse	miCLIP		CRA002000		wild type
m6A	Mouse	High Fat Diet mouse	miCLIP		CRA002000		METTL3_KO
m6A	Mouse	Embryoid bodies	MAZTER-Seq	31257032	GSE122956	GSM3489108,GSM3489109	Mettl3_KO
m6A	Mouse	Embryoid bodies	MAZTER-Seq	31257032	GSE122956	GSM3489110,GSM3489111	Wild type
m6A	Mouse	Embryonic stem cells	MAZTER-Seq	31257032	GSE122956	GSM3489112,GSM3489113,GSM3489114	Mettl3_KO
m6A	Mouse	Embryonic stem cells	MAZTER-Seq	31257032	GSE122956	GSM3489115,GSM3489116,GSM3489117	Wild type
m6A	Mouse	brain tissue	m6A-REF-Seq	31281898	GSE125240	GSM3566985,GSM3566986	Wild type
m6A	Mouse	heart tissue	m6A-REF-Seq	31281898	GSE125240	GSM3566989,GSM3566990	Wild type
m6A	Mouse	kidney tissue	m6A-REF-Seq	31281898	GSE125240	GSM3566993,GSM3566994	Wild type
m6A	Mouse	liver tissue	m6A-REF-Seq	31281898	GSE125240	GSM3566987,GSM3566988	Wild type
m6A	Mouse	H2.35 cells	m6A-label-seq	32341503	GSE131316	GSM3912578,GSM3912579,GSM3912582	H2.35 cells
m6A	Mouse	aNSCs	MeRIP-Seq	31154015	CRA001248	CRX033699,CRX033698,CRX033693,CRX033692	diffe_control
m6A	Mouse	aNSCs	MeRIP-Seq	31154015	CRA001248	CRX033701,CRX033700,CRX033695,CRX033694	proli_control
m6A	Mouse	aNSCs	MeRIP-Seq	31154015	CRA001248	CRX033703,CRX033702,CRX033697,CRX033696	proli_shM3
m6A	Mouse	Heart	MeRIP-Seq	31676230	CRA001962	CRX049994,CRX049993	Heart-1-5
m6A	Mouse	Spleen	MeRIP-Seq	31676230	CRA001962	CRX049996,CRX049995	Spleen-1-5
m6A	Mouse	Lung	MeRIP-Seq	31676230	CRA001962	CRX049998,CRX049997	Lung-1-5
m6A	Mouse	Liver	MeRIP-Seq	31676230	CRA001962	CRX050000,CRX049999	Liver-1-5
m6A	Mouse	Cerebrum	MeRIP-Seq	31676230	CRA001962	CRX050002,CRX050001	Cerebrum-1-5
m6A	Mouse	Cerebellum	MeRIP-Seq	31676230	CRA001962	CRX050004,CRX050003	Cerebellum-1-5
m6A	Mouse	Brainstem	MeRIP-Seq	31676230	CRA001962	CRX050006,CRX050005	Brainstem-1-5
m6A	Mouse	Hypothalamus	MeRIP-Seq	31676230	CRA001962	CRX050008,CRX050007	Hypothalamus-1-5
m6A	Mouse	Heart	MeRIP-Seq	31676230	CRA001962	CRX050010,CRX050009	Heart-2-5
m6A	Mouse	Spleen	MeRIP-Seq	31676230	CRA001962	CRX050012,CRX050011	Spleen-2-5
m6A	Mouse	Lung	MeRIP-Seq	31676230	CRA001962	CRX050014,CRX050013	Lung-2-5
m6A	Mouse	Liver	MeRIP-Seq	31676230	CRA001962	CRX050016,CRX050015	Liver-2-5
m6A	Mouse	Cerebrum	MeRIP-Seq	31676230	CRA001962	CRX050018,CRX050017	Cerebrum-2-5
m6A	Mouse	Cerebellum	MeRIP-Seq	31676230	CRA001962	CRX050020,CRX050019	Cerebellum-2-5
m6A	Mouse	Brainstem	MeRIP-Seq	31676230	CRA001962	CRX050022,CRX050021	Brainstem-2-5
m6A	Mouse	Hypothalamus	MeRIP-Seq	31676230	CRA001962	CRX050024,CRX050023	Hypothalamus-2-5
m6A	Mouse	Liver	MeRIP-Seq	31676230	CRA001962	CRX062307,CRX062306	Liver-1-4
m6A	Mouse	Heart	MeRIP-Seq	31676230	CRA001962	CRX062309,CRX062308	Heart-1-4
m6A	Mouse	Lung	MeRIP-Seq	31676230	CRA001962	CRX062311,CRX062310	Lung-1-4
m6A	Mouse	Lung	MeRIP-Seq	31676230	CRA001962	CRX062313,CRX062312	Lung-2-4
m6A	Mouse	C2C12 myoblasts	MeRIP-Seq	28878038	DRP003753		C2C12
m6A	Mouse	CD4+ T cells, WT	MeRIP-Seq	28792938	GSE100048	GSM2678057;GSM2678058;GSM2678059;GSM2678060	CD4+ T cells
m6A	Mouse	brain	MeRIP-Seq	30514900	GSE100492	GSM2684969,GSM2684970,GSM2684971,GSM2684972	strain: C57BL/6J
m6A	Mouse	Brain	MeRIP-Seq	29879109	GSE100528	GSM2686023,GSM2686024,GSM2686019,GSM2686020	Postnatal 7 WT
m6A	Mouse	Brain knockout of Mettl3	MeRIP-Seq	29879109	GSE100528	GSM2686025,GSM2686026,GSM2686021,GSM2686022	Postnatal 7 knockout of Mettl3
m6A	Mouse	Brain	MeRIP-Seq	29879109	GSE100528	GSM2686031,GSM2686032,GSM2686027,GSM2686028	Postnatal 14 WT
m6A	Mouse	Brain knockout of Mettl3	MeRIP-Seq	29879109	GSE100528	GSM2686033,GSM2686034,GSM2686029,GSM2686030	Postnatal 14 knockout of Mettl3
m6A	Mouse	testes	MeRIP-Seq	29033321	GSE102346	GSM2735159,GSM2735154	P8 testicular
m6A	Mouse	testes	MeRIP-Seq	29033321	GSE102346	GSM2735160,GSM2735161,GSM2735155,GSM2735156	P12 testicular
m6A	Mouse	testes	MeRIP-Seq	29033321	GSE102346	GSM2735162,GSM2735163,GSM2735157,GSM2735158	P20 testicular
m6A	Mouse	C57BL/6 post natal day 21 liver	MeRIP-Seq	30428350	GSE102619	GSM2741902,GSM2741904,GSM2741906,GSM2741903,GSM2741905	Bmal1-/- KO
m6A	Mouse	C57BL/6 post natal day 21 liver	MeRIP-Seq	30428350	GSE102619	GSM2741908,GSM2741910,GSM2741912,GSM2741907,GSM2741909_GSM2741911	normal
m6A	Mouse	embryonic fibroblast C57BL/6J	MeRIP-Seq	29429926	GSE102659	GSM2742544,GSM2742546	Normal
m6A	Mouse	embryonic fibroblast C57BL/6J	MeRIP-Seq	29429926	GSE102659	GSM2742545,GSM2742547	starvation embryonic fibroblast
m6A	Mouse	liver	MeRIP-Seq	29429926	GSE102659	GSM2742554,GSM2742562,GSM2742558	C57BL/6J, WT
m6A	Mouse	liver	MeRIP-Seq	29429926	GSE102659	GSM2742555,GSM2742563,GSM2742559	FTO overexpression liver C57BL/6J
m6A	Mouse	fasting mouse liver	MeRIP-Seq	29429926	GSE102659	GSM2742556,GSM2742564,GSM2742560	stress: fasting mouse liver C57BL/6J
m6A	Mouse	fasting mouse liver FTO overexpression	MeRIP-Seq	29429926	GSE102659	GSM2742557,GSM2742561	FTO overexpression stress: fasting mouse liver C57BL/6J
m6A	Mouse	neural progenitor cell	MeRIP-Seq	29335608	GSE104686	GSM2805443,GSM2805444,GSM2805441,GSM2805442	WT
m6A	Mouse	brains	MeRIP-Seq	29855337	GSE104867		NSPCs dervied from Ythdf2-/- embryo brains.
m6A	Mouse	brains	MeRIP-Seq	29855337	GSE104867		NSPCs dervied from wild type embryo brains
m6A	Mouse	DRG	MeRIP-Seq	29346752	GSE106423	GSM2837439,GSM2837441,GSM2837438,GSM2837440	C57BL/6 wild type
m6A	Mouse	DRG	MeRIP-Seq	29346752	GSE106423	GSM2837443,GSM2837445,GSM2837442,GSM2837444	sciatic nerve injury day1 C57BL/6 wild type
m6A	Mouse	Dentate gyrus (DG) of the Hippocampus Mock	MeRIP-Seq	30401835	GSE106607	GSM3139529,GSM3139530,GSM3139531,GSM3139523,GSM3139524,GSM3139525	wildtype mock
m6A	Mouse	Dentate gyrus (DG) of the Hippocampus Electroconvulsive treatment	MeRIP-Seq	30401835	GSE106607	GSM3139532,GSM3139533,GSM3139534,GSM3139526,GSM3139527,GSM3139528	wildtype ECT
m6A	Mouse	Mettl3KO_mESCs	MeRIP-Seq	29535189	GSE106613		Mettl3 knockout mESCs
m6A	Mouse	Zc3h13KO_mESCs	MeRIP-Seq	29535189	GSE106613		Zc3h13 knockout mESCs
m6A	Mouse	WT_mESCs	MeRIP-Seq	29535189	GSE106613		wild-type mESCs
m6A	Mouse	Cerebral cortex	MeRIP-Seq	30107516	GSE107434	GSM2866911,GSM2866913,GSM2866910,GSM2866912	Wild-type, C57BL/6J, 6 weeks
m6A	Mouse	Cerebral cortex Fmr1 KO	MeRIP-Seq	30107516	GSE107434	GSM2866915,GSM2866917,GSM2866914,GSM2866916	Fmr1 KO (Fmr1tm1Cgr), C57BL/6J, 6 weeks
m6A	Mouse	Bone marrow	MeRIP-Seq	30065315	GSE107957	GSM2884200,GSM2884201,GSM2884202,GSM2884203	LT-HSC,Wild type
m6A	Mouse	Bone marrow	MeRIP-Seq	30065315	GSE107957	GSM2884204,GSM2884205,GSM2884206,GSM2884207	ST-HSC,Wild type
m6A	Mouse	Bone marrow	MeRIP-Seq	30065315	GSE107957	GSM2884208,GSM2884209,GSM2884210,GSM2884211	MPP,Wild type
m6A	Mouse	immature DC	MeRIP-Seq	31015515	GSE108333	GSM2676910,GSM2898201,GSM2676913,GSM2898202	Bone marrow derived immature dendritic cells
m6A	Mouse	mature DC	MeRIP-Seq	31015515	GSE108333	GSM2676911,GSM2898203,GSM2676914,GSM2898204	Bone marrow derived mature dendritic cells
m6A	Mouse	regulatory DC	MeRIP-Seq	31015515	GSE108333	GSM2895362,GSM2895364,GSM2895363,GSM2895365	Bone marrow derived regulatory dendritic cells
m6A	Mouse	embryonic stem cells control	MeRIP-Seq	30867593	GSE110322	GSM3455495,GSM3455496,GSM3455491,GSM3455492	Dox - (control)
m6A	Mouse	embryonic stem cells Setd2 knockdown	MeRIP-Seq	30867593	GSE110322	GSM3455497,GSM3455498,GSM3455495,GSM3455496	Dox + (Setd2 knockdown)
m6A	Mouse	Left Ventricle sham	MeRIP-Seq	29997116	GSE112789	GSM3083505,GSM3083504	age: 1 week post MI
m6A	Mouse	Left Ventricle MI	MeRIP-Seq	29997116	GSE112789	GSM3083507,GSM3083506	age: 1 week post MI
m6A	Mouse	Left Ventricle aavgnp MI	MeRIP-Seq	29997116	GSE112789	GSM3083509,GSM3083508	age: 1 week post MI
m6A	Mouse	Left Ventricle aavFto MI	MeRIP-Seq	29997116	GSE112789	GSM3083511,GSM3083510	age: 1 week post MI
m6A	Mouse	basal_mouse_cortex	MeRIP-Seq	30048615	GSE113781		control
m6A	Mouse	stressed_mouse_cortex	MeRIP-Seq	30048615	GSE113781		4 h after 15 min of restraint stress
m6A	Mouse	Mettl3_cKO_cortex	MeRIP-Seq	30048615	GSE113793		Mettl3 cKO mice(cortex sample from 3 mice pooled per replicate)
m6A	Mouse	Fto cKO_cortex	MeRIP-Seq	30048615	GSE113793		Fto cKO mice(cortex sample from 3 mice pooled per replicate)
m6A	Mouse	WT_cortex	MeRIP-Seq	30048615	GSE113793		WT mice (from both lines)
m6A	Mouse	Striatum	MeRIP-Seq	30056831	GSE114675	GSM3147061,GSM3147058	fM14;D1R-KO
m6A	Mouse	Striatum	MeRIP-Seq	30056831	GSE114675	GSM3147063,GSM3147057	fM14;D1R-WT
m6A	Mouse	Striatum	MeRIP-Seq	30056831	GSE114675	GSM3147065,GSM3147066,GSM3147067,GSM3147071,GSM3147072,GSM3147073	fM14;A2AR-WT
m6A	Mouse	Striatum	MeRIP-Seq	30056831	GSE114675	GSM3147068,GSM3147069,GSM3147070,GSM3147074,GSM3147075,GSM3147076	fM14;A2AR-KO
m6A	Mouse	Striatum	MeRIP-Seq	30056831	GSE114675	GSM3147077,GSM3147078,GSM3147079,GSM3147083,GSM3147084,GSM3147085	fM14;Viral-GFP
m6A	Mouse	Striatum	MeRIP-Seq	30056831	GSE114675	GSM3147080,GSM3147081,GSM3147082,GSM3147086,GSM3147087,GSM3147088	fM14;Viral-Cre
m6A	Mouse	bone marrow MSCs	MeRIP-Seq	30429466	GSE114933	GSM3155172.GSM3155173,GSM3155170,GSM3155171	wild type bone marrow MSCs
m6A	Mouse	BMDC	MeRIP-Seq	30728504	GSE115106	GSM3165358,GSM3165359,GSM3165354,GSM3165355	wild type
m6A	Mouse	BMDC	MeRIP-Seq	30728504	GSE115106	GSM3165360,GSM3165361,GSM3165356,GSM3165357	genotype: ythdf1-/-
m6A	Mouse	3T3L1_WT	MeRIP-Seq	31037292	GSE119564	GSM3377753,GSM3377754,GSM3377755,GSM3377756,GSM3377757,GSM3377758	growth and MDI time point: day 0
m6A	Mouse	3T3L1_WT	MeRIP-Seq	31037292	GSE119564	GSM3377759,GSM3377760,GSM3377761,GSM3377762,GSM3377763,GSM3377764	growth and MDI time point: day 2
m6A	Mouse	3T3L1_zfp217_KO	MeRIP-Seq	31037292	GSE119564	GSM3377765,GSM3377766,GSM3377767,GSM3377768,GSM3377769,GSM3377770	growth and MDI time point: day 0
m6A	Mouse	3T3L1_zfp217_KO	MeRIP-Seq	31037292	GSE119564	GSM3377771,GSM3377772,GSM3377773,GSM3377774,GSM3377775,GSM3377776	growth and MDI time point: day 2
m6A	Mouse	Flt3L-DC	MeRIP-Seq	30728504	GSE121933	GSM3450258,GSM3450259,GSM3450262,GSM3450263	wild type
m6A	Mouse	Flt3L-DC	MeRIP-Seq	30728504	GSE121933	GSM3450260,GSM3450261,GSM3450264,GSM3450265	ythdf1-/-
m6A	Mouse	HSC	MeRIP-Seq	31061465	GSE123525	GSM3506144,GSM3506147,GSM3506150,GSM3506142,GSM3506145,GSM3506148	WT_HSC
m6A	Mouse	HSC	MeRIP-Seq	31061465	GSE123525	GSM3506153,GSM3506156,GSM3506159,GSM3506151,GSM3506154,GSM3506157	METTL3_deficient_HSC
m6A	Mouse	heart tissue sham1w1719	MeRIP-Seq	31849158	GSE131296	GSM3768862,GSM3768861	sham treated (sham) mouse (ID 1719) after 1 week
m6A	Mouse	heart tissue sham1w1720	MeRIP-Seq	31849158	GSE131296	GSM3768864,GSM3768863	sham treated (sham) mouse (ID 1720) after 1 week
m6A	Mouse	heart tissue sham1w1721	MeRIP-Seq	31849158	GSE131296	GSM3768866,GSM3768865	sham treated (sham) mouse (ID 1721) after 1 week
m6A	Mouse	heart tissue sham1w1722	MeRIP-Seq	31849158	GSE131296	GSM3768868,GSM3768867	sham treated (sham) mouse (ID 1722) after 1 week
m6A	Mouse	heart tissue sham1w1723	MeRIP-Seq	31849158	GSE131296	GSM3768870,GSM3768869	sham treated (sham) mouse (ID 1723) after 1 week
m6A	Mouse	heart tissue sham1w1724	MeRIP-Seq	31849158	GSE131296	GSM3768872,GSM3768871	sham treated (sham) mouse (ID 1724) after 1 week
m6A	Mouse	heart tissue sham8w1725	MeRIP-Seq	31849158	GSE131296	GSM3768875,GSM3768874	sham treated (sham) mouse (ID 1725) after 8 week
m6A	Mouse	heart tissue sham8w1732	MeRIP-Seq	31849158	GSE131296	GSM3768877,GSM3768876	sham treated (sham) mouse (ID 1732) after 8 week
m6A	Mouse	heart tissue sham8w1735	MeRIP-Seq	31849158	GSE131296	GSM3768879,GSM3768878	sham treated (sham) mouse (ID 1735) after 8 week
m6A	Mouse	heart tissue sham8w1743	MeRIP-Seq	31849158	GSE131296	GSM3768881,GSM3768880	sham treated (sham) mouse (ID 1743) after 8 week
m6A	Mouse	heart tissue sham8w1748	MeRIP-Seq	31849158	GSE131296	GSM3768883,GSM3768882	sham treated (sham) mouse (ID 1748) after 8 week
m6A	Mouse	heart tissue TAC1w1709	MeRIP-Seq	31849158	GSE131296	GSM3768889,GSM3768888	TAC (transverse aortic constriction) treated (TAC) mouse (ID 1709) after 1 week
m6A	Mouse	heart tissue TAC1w1710	MeRIP-Seq	31849158	GSE131296	GSM3768891,GSM3768890	TAC (transverse aortic constriction) treated (TAC) mouse (ID 1710) after 1 week
m6A	Mouse	heart tissue TAC1w1711	MeRIP-Seq	31849158	GSE131296	GSM3768893,GSM3768892	TAC (transverse aortic constriction) treated (TAC) mouse (ID 1711) after 1 week
m6A	Mouse	heart tissue TAC1w1712	MeRIP-Seq	31849158	GSE131296	GSM3768895,GSM3768894	TAC (transverse aortic constriction) treated (TAC) mouse (ID 1712) after 1 week
m6A	Mouse	heart tissue TAC1w1713	MeRIP-Seq	31849158	GSE131296	GSM3768897,GSM3768896	TAC (transverse aortic constriction) treated (TAC) mouse (ID 1713) after 1 week
m6A	Mouse	heart tissue TAC1w1714	MeRIP-Seq	31849158	GSE131296	GSM3768899,GSM3768898	TAC (transverse aortic constriction) treated (TAC) mouse (ID 1714) after 1 week
m6A	Mouse	heart tissue TAC8w1715	MeRIP-Seq	31849158	GSE131296	GSM3768903,GSM3768902	TAC (transverse aortic constriction) treated (TAC) mouse (ID 1715) after 8 week
m6A	Mouse	heart tissue TAC8w1727	MeRIP-Seq	31849158	GSE131296	GSM3768905,GSM3768904	TAC (transverse aortic constriction) treated (TAC) mouse (ID 1727) after 8 week
m6A	Mouse	heart tissue TAC8w1731	MeRIP-Seq	31849158	GSE131296	GSM3768907,GSM3768906	TAC (transverse aortic constriction) treated (TAC) mouse (ID 1731) after 8 week
m6A	Mouse	heart tissue TAC8w1734	MeRIP-Seq	31849158	GSE131296	GSM3768909,GSM3768908	TAC (transverse aortic constriction) treated (TAC) mouse (ID 1734) after 8 week
m6A	Mouse	heart tissue TAC8w1737	MeRIP-Seq	31849158	GSE131296	GSM3768911,GSM3768910	TAC (transverse aortic constriction) treated (TAC) mouse (ID 1737) after 8 week
m6A	Mouse	heart tissue TAC8w1742	MeRIP-Seq	31849158	GSE131296	GSM3768913,GSM3768912	TAC (transverse aortic constriction) treated (TAC) mouse (ID 1742) after 8 week
m6A	Mouse	heart tissue TAC8w1744	MeRIP-Seq	31849158	GSE131296	GSM3768915,GSM3768914	TAC (transverse aortic constriction) treated (TAC) mouse (ID 1744) after 8 week
m6A	Mouse	Brain_MeRIP-SYSY	MeRIP-Seq	22608085	GSE29714	GSM854223,GSM854228,GSM854224,GSM854225	whole brain
m6A	Mouse	Brain_MeRIP-NEB	MeRIP-Seq	22608085	GSE29714	GSM854226,GSM854225	Brain
m6A	Mouse	Liver	MeRIP-Seq	22575960	GSE37005	GSM908344,GSM908345	Normal mouse liver
m6A	Mouse	ES cells	MeRIP-Seq	24394384	GSE46878	GSM1139739,GSM1139742,GSM1139745,GSM1139748,GSM1139738,GSM1139741,GSM1139744,GSM1139747	Mettl14
m6A	Mouse	ES cells	MeRIP-Seq	24394384	GSE46878	GSM1139740,GSM1139743,GSM1139746,GSM1139749,GSM1139738,GSM1139741,GSM1139744,GSM1139747	Mettl3
m6A	Mouse	neural tissue	MeRIP-Seq	23817550	GSE47217	GSM1147014,GSM1147016,GSM1147018,GSM1147015,GSM1147017,GSM1147019	Fto_WildType
m6A	Mouse	neural tissue	MeRIP-Seq	23817550	GSE47217	GSM1147020,GSM1147022,GSM1147024,GSM1147021,GSM1147023,GSM1147025	Fto_KO
m6A	Mouse	ESC	MeRIP-Seq	25683224	GSE52125	GSM1260055,GSM1260059	Embryonic stem cells
m6A	Mouse	iPSC	MeRIP-Seq	25683224	GSE52125	GSM1260056,GSM1260060	Induced pluripotent stem cells
m6A	Mouse	NSC	MeRIP-Seq	25683224	GSE52125	GSM1260057,GSM1260061	Neural stem cells
m6A	Mouse	SC	MeRIP-Seq	25683224	GSE52125	GSM1260058,GSM1260062	Testicular sertoli cells (SC)
m6A	Mouse	mESC	MeRIP-Seq	25456834	GSE52662	GSM1273705,GSM1359258,GSM1359260,GSM1273704,GSM1359257,GSM1359259	mouse embryonic stem cells
m6A	Mouse	mESC_mettl3_KO	MeRIP-Seq	25456834	GSE52662	GSM1359262,GSM1359264,GSM1359261,GSM1359263	Embryonic stem cells
m6A	Mouse	3T3-L1_D-2_days	MeRIP-Seq	25412662	GSE53244	GSM1288478,GSM1288477	D-2 day Mouse embryo fibroblast 3T3-L1 pre-adipocytes
m6A	Mouse	3T3-L1_D0_days	MeRIP-Seq	25412662	GSE53244	GSM1288480,GSM1288479	D0 day Mouse embryo fibroblast 3T3-L1 pre-adipocytes
m6A	Mouse	3T3-L1_D2_days	MeRIP-Seq	25412662	GSE53244	GSM1288482,GSM1288481	D2 day Mouse embryo fibroblast 3T3-L1 pre-adipocytes
m6A	Mouse	3T3-L1_D5_days	MeRIP-Seq	25412662	GSE53244	GSM1288484,GSM1288483	D5 day Mouse embryo fibroblast 3T3-L1 pre-adipocytes
m6A	Mouse	3T3-L1_D10_days	MeRIP-Seq	25412662	GSE53244	GSM1288486,GSM1288485	D10 day Mouse embryo fibroblast 3T3-L1 pre-adipocytes
m6A	Mouse	3T3-L1_siControl	MeRIP-Seq	25412662	GSE53244	GSM1288488,GSM1505455,GSM1288487,GSM1505454	Mouse embryo fibroblast 3T3-L1 pre-adipocytes
m6A	Mouse	3T3-L1_siFTO	MeRIP-Seq	25412662	GSE53244	GSM1288490,GSM1505457,GSM1288489,GSM1505456	Mouse embryo fibroblast 3T3-L1 pre-adipocytes
m6A	Mouse	shHRNPDL_3	MeRIP-Seq	24981863	GSE54365	GSM1339451,GSM1339452	Mouse embryonic fibroblasts (MEF)
m6A	Mouse	shHRNPDL_4	MeRIP-Seq	24981863	GSE54365	GSM1339453,GSM1339454	Mouse embryonic fibroblasts (MEF)
m6A	Mouse	shWTAP_2	MeRIP-Seq	24981863	GSE54365	GSM1339455,GSM1339456	Mouse embryonic fibroblasts (MEF)
m6A	Mouse	shWTAP_3	MeRIP-Seq	24981863	GSE54365	GSM1339457,GSM1339458	Mouse embryonic fibroblasts (MEF)
m6A	Mouse	shMETTL3_2	MeRIP-Seq	24981863	GSE54365	GSM1339459,GSM1339460	Mouse embryonic fibroblasts (MEF)
m6A	Mouse	shMETTL3_3	MeRIP-Seq	24981863	GSE54365	GSM1339461,GSM1339462	Mouse embryonic fibroblasts (MEF)
m6A	Mouse	shRFP	MeRIP-Seq	24981863	GSE54365	GSM1339463,GSM1339464	Mouse embryonic fibroblasts (MEF)
m6A	Mouse	shGFP	MeRIP-Seq	24981863	GSE54365	GSM1339465,GSM1339466	Mouse embryonic fibroblasts (MEF)
m6A	Mouse	adultBrain	MeRIP-Seq	24981863	GSE54365	GSM1339467,GSM1339468	adult Brain
m6A	Mouse	embyronic brain	MeRIP-Seq	24981863	GSE54365	GSM1339469,GSM1339470	embyronic brain
m6A	Mouse	DC_stimulated_with_LPS_0_hours	MeRIP-Seq	24981863	GSE54365	GSM1339471,GSM1339472	Dendritic cells
m6A	Mouse	DC_stimulated_with_LPS_3_hours	MeRIP-Seq	24981863	GSE54365	GSM1339473,GSM1339474	Dendritic cells
m6A	Mouse	DC_stimulated_with_LPS_6_hours	MeRIP-Seq	24981863	GSE54365	GSM1339475,GSM1339476	Dendritic cells
m6A	Mouse	ESCs	MeRIP-Seq	25569111	GSE61995	GSM1518024,GSM1518026,GSM1518028,GSM1518025,GSM1518027,GSM1518029	BVSC Embryonic Stem Cells
m6A	Mouse	EBs	MeRIP-Seq	25569111	GSE61995	GSM1518030,GSM1518032,GSM1518034,GSM1518031,GSM1518033,GSM1518035	BVSC Embryoid Bodies
m6A	Mouse	MEFs	MeRIP-Seq	25569111	GSE61995	GSM1518036,GSM1518038,GSM1518037,GSM1518039	MEF cells
m6A	Mouse	ESCs	MeRIP-Seq	25569111	GSE61995	GSM1577791,GSM1577792	Mettl3-KO
m6A	Mouse	Stem cells, CCE	MeRIP-Seq	26526723	GSE65734	GSM1603876,GSM1603875	Zfp217_shRNA control
m6A	Mouse	Stem cells, CCE	MeRIP-Seq	26526723	GSE65734	GSM1603878,GSM1603877	Zfp217_shRNA
m6A	Mouse	Brain	MeRIP-Seq	26404942	GSE71154	GSM1828593	whole brain
m6A	Mouse	Liver	MeRIP-Seq	26404942	GSE71154	GSM1828595	whole liver
m6A	Mouse	2-week-old WT mice, hippocampus	MeRIP-Seq	28398475	GSE94098	GSM2468909;GSM2468910;GSM2468911;GSM2468912	Hippocampus
m6A	Mouse	6-week-old WT mice, hippocampus	MeRIP-Seq	28398475	GSE94098	GSM2468913,GSM2468914,GSM2468915,GSM2468916	Hippocampus
m6A	Mouse	murine embryonic stem cell	MeRIP-Seq	29547716	GSE94148	GSM2471049,GSM2471050,GSM2471051,GSM2977050	WT
m6A	Mouse	murine embryonic stem cell Zc3H13 knock-down	MeRIP-Seq	29547716	GSE94148	GSM2471053,GSM2471054,GSM2471055,GSM2977051	Zc3H13 knock-down
m6A	Mouse	cytoplasmic RNA	MeRIP-Seq	29547716	GSE94148	GSM2977028,GSM2977029,GSM2977030,GSM2977031	cytoplasmic
m6A	Mouse	nucleus RNA	MeRIP-Seq	29547716	GSE94148	GSM2977032,GSM2977033,GSM2977034,GSM2977035	nucleus RNA
m6A	Mouse	Zc3h13 knock-down cytoplasmic RNA	MeRIP-Seq	29547716	GSE94148	GSM2977036,GSM2977037,GSM2977038,GSM2977039	Zc3h13 knock-down cytoplasmic RNA
m6A	Mouse	Zc3h13 knock-down nucleus RNA	MeRIP-Seq	29547716	GSE94148	GSM2977040,GSM2977041,GSM2977042,GSM2977043	Zc3h13 knock-down nucleus RNA
m6A	Mouse	YTHDC2-m6Aseq-control	MeRIP-Seq	28809393	GSE98085	GSM2586909,GSM2586910,GSM2586911,GSM2586912	YTHDC2-m6Aseq-control
m6A	Mouse	YTHDC2-m6Aseq-KO	MeRIP-Seq	28809393	GSE98085	GSM2586913,GSM2586914,GSM2586915,GSM2586916	YTHDC2-m6Aseq-KO
m6A	Mouse	Forebrain tissue	MeRIP-Seq	28965759	GSE99017	GSM2630319,GSM2630320,GSM2630321,GSM2630322,GSM2630323,GSM2630324	CD-1 Wild type
m6A	Mouse	cerebellum	MeRIP-Seq	29855379	SRP116250	SRX3136162,SRX3136161	HWT_alkbh5_day 7
m6A	Mouse	cerebellum	MeRIP-Seq	29855379	SRP116250	SRX3136164,SRX3136163	day 60
m6A	Mouse	cerebellum	MeRIP-Seq	29855379	SRP116250	SRX3136166,SRX3136165	day 21
m6A	Mouse	cerebellum	MeRIP-Seq	29855379	SRP116250	SRX3136168,SRX3136167	day 14
m6A	Mouse	cerebellum	MeRIP-Seq	29855379	SRP116250	SRX3136170,SRX3136169	day 7
m6A	Mouse	cerebellum	MeRIP-Seq	29855379	SRP116250	SRX3136172,SRX3136171	HKO_alkbh5_day 7
m6Am	Human	HEK293T	miCLIP	28002401	GSE78040		wild type
m7G	Human	HeLa and HepG	m7G-seq	31031084	GSE112276		m7G-seq
m7G	Human	A549	MeRIP-Seq	31031083	GSE112181	GSM3059549,GSM3059550,GSM3059551,GSM3059552,GSM3059553,GSM3059554,GSM3059555,GSM3059556,GSM3059557,GSM3059558	A549
m7G	Human	Caco-2	MeRIP-Seq	31031083	GSE120454	GSM3401012,GSM3401013,GSM3401014,GSM3401015,GSM3401016,GSM3401017	colorectal adenocarcinoma cell line
m7G	Human	A549	MeRIP-Seq	31031083	GSE120455	GSM3059559,GSM3059560,GSM3059561,GSM3401018,GSM3401019,GSM3401020	human lung adenocarcinoma cell line
m7G	Human	P493-6	MeRIP-Seq	27899423	GSE76614	GSM2029114,GSM2029115	0h after MYC induction
m7G	Human	P493-6	MeRIP-Seq	27899423	GSE76614	GSM2029116,GSM2029117	12h after MYC induction
m7G	Human	P493-6	MeRIP-Seq	27899423	GSE76614	GSM2029118,GSM2029119	24h after MYC induction
m7G	Human	HeLa	MeRIP-Seq	31031084	GSE112276	GSM3449470,GSM3449471,GSM3449472,GSM3449473	MBL anti-m7G antibody
m7G	Human	HepG2	MeRIP-Seq	31031084	GSE112276	GSM3449476,GSM3449477,GSM3449478,GSM3449479	MBL anti-m7G antibody
m7G	Human	HEK293T	MeRIP-Seq	31031084	GSE112276	GSM3449480,GSM3449481,GSM3449482,GSM3449483	MBL anti-m7G antibody
m7G	Human	HeLa	MeRIP-Seq	31031084	GSE112276	GSM3449492,GSM3449493,GSM3449494,GSM3449495	siControl,m7G-MeRIP-seq
m7G	Human	HeLa	MeRIP-Seq	31031084	GSE112276	GSM3449496,GSM3449497,GSM3449498,GSM3449499	siMETTL1,m7G-MeRIP-seq
m7G	Human	HepG2	MeRIP-Seq	31031084	GSE112276	GSM3449500,GSM3449501,GSM3449502,GSM3449503	shControl,m7G-MeRIP-seq
m7G	Human	HepG2	MeRIP-Seq	31031084	GSE112276	GSM3449504,GSM3449505,GSM3449506,GSM3449507	shMETTL1,m7G-MeRIP-seq
m7G	Mouse	embryonic stem cells	MeRIP-Seq	31619810	GSE112670	GSM3076134,GSM3076135,GSM3076138,GSM3076139	WT_Alkb_Treated_smRNA_m7G_MeRIP-Seq
m7G	Mouse	embryonic stem cells	MeRIP-Seq	31619810	GSE112670	GSM3076136,GSM3076137,GSM3076140,GSM3076141	KO_Alkb_Treated_smRNA_m7G_MeRIP-Seq
m7G	Mouse	mESC	MeRIP-Seq	31031084	GSE112276	GSM3449484,GSM3449485,GSM3449486,GSM3449487	MBL anti-m7G antibody
m7G	Mouse	MEF	MeRIP-Seq	31031084	GSE112276	GSM3449488,GSM3449489,GSM3449490,GSM3449491	MBL anti-m7G antibody
A-to-I	Human	K562 cells&HepG2 cells	RNA-Seq	23474544	GSE47997		Wild type
A-to-I	Human	cultured B-cells	RNA-Seq	24183664	GSE38233		cultured B-cells
A-to-I	Human	embryonic stem cells	RNA-Seq	25708366	GSE56152		Wild type
A-to-I	Human	HepG2 cell line	RNA-Seq	29129909	GSE100210		Wild type
A-to-I	Human	Glioblastoma cells,U87MG	RNA-Seq	29724793	GSE105773		U87MG
A-to-I	Human	esophageal squamous carcinoma cells	RNA-Seq	29796672	GSE99789		EC109
A-to-I	Human	293 Flip-In T-REx cells	RNA-Seq	29967493	GSE112787		mpty vector
A-to-I	Human	ASD brains	RNA-Seq	29967493	GSE107867		cerebellum
A-to-I	Human	ASD brains	RNA-Seq	30559470	GSE107867		Fragile X samples from NIH NeuroBioBank
A-to-I	Human	ASD brains	RNA-Seq	30559470	GSE107867		Fragile X samples from UC Davis FXTAS brain repository
A-to-I	Human	ASD brains	RNA-Seq	30559470	GSE107867		frontal_cortex
A-to-I	Human	ASD brains	RNA-Seq	30559470	GSE107867		temporal_cortex
A-to-I	Human	BEP2D cell line	RNA-Seq	31158229	GSE126723	GSM3611827,GSM3611828,GSM3611829	Bronchiolar epithelium
A-to-I	Human	BERP35T1 cell line	RNA-Seq	31158229	GSE126723	GSM3611830,GSM3611831,GSM3611832	Bronchiolar epithelium
A-to-I	Human	BERP35T4 cell line	RNA-Seq	31158229	GSE126723	GSM3611833,GSM3611834,GSM3611835	Bronchiolar epithelium
A-to-I	Human	EC109 cell line	RNA-Seq	32596459	GSE123020	GSM3490829,GSM3490830,GSM3490831	esophageal squamous carcinoma cells
A-to-I	Human	KYSE180 cell line	RNA-Seq	32596459	GSE123020	GSM3490832,GSM3490833,GSM3490834	esophageal squamous carcinoma cells
A-to-I	Mouse	C57BL/6	RNA-Seq	26669816	GSE70588		male,Frontal Cortex
2'-O-Me	Human		RiboMeth-Seq	28031372	GSE43666	GSM1067865	antibody: Fibrillarin(MNase)
2'-O-Me	Human		RiboMeth-Seq	28031372	GSE43666	GSM1067864	antibody: Fibrillarin
2'-O-Me	Human		RiboMeth-Seq	28031372	GSE43666	GSM1067863	antibody: Nop56
2'-O-Me	Human		RiboMeth-Seq	28031372	GSE43666	GSM1067861	antibody: Nop58 repA
2'-O-Me	Human		RiboMeth-Seq	28031372	GSE43666	GSM1067862	antibody: Nop58 repB
2'-O-Me	Human	HEK293T	RiboMeth-Seq	28031372	GSE77024	GSM2042676	rna fraction: poly RNA,time:8 min
2'-O-Me	Human	HEK293T	RiboMeth-Seq	28031372	GSE77024	GSM2042673	rna fraction: total RNA,time: 8 min
2'-O-Me	Human	HEK293T	RiboMeth-Seq	28031372	GSE77024	GSM2042674	rna fraction: total RNA,time: 14 min
2'-O-Me	Human	HEK293T	RiboMeth-Seq	28031372	GSE77024	GSM2042675	rna fraction: total RNA,time: 20 min
2'-O-Me	Human		RiboMeth-Seq	28031372	GSE77027	GSM2042733	ip antibody: anti-Fibrillarin
2'-O-Me	Human	HEK293T	Nm-Seq	28504680	GSE90164	GSM2802910,GSM2802911,GSM2802912,GSM2802913	treatment: input
2'-O-Me	Human	HeLa	Nm-Seq	28504680	GSE90164	GSM2802905,GSM2802906,GSM2802907,GSM2802908,GSM2802909	treatment: input
2'-O-Me	Mouse		RiboMeth-seq	31566069	GSE128947	GSM3688807,GSM3688808,GSM3688809;	developmental stage: E16.5
2'-O-Me	Mouse	brain	RiboMeth-seq	31566069	GSE128947	GSM3688783,GSM3688784,GSM3688785;	developmental stage: E9.5
2'-O-Me	Mouse	heart	RiboMeth-seq	31566069	GSE128947	GSM3688789,GSM3688790,GSM3688791;	developmental stage: E16.5
2'-O-Me	Mouse	kidney	RiboMeth-seq	31566069	GSE128947	GSM3688795,GSM3688796,GSM3688797;	developmental stage: E16.5
2'-O-Me	Mouse	liver	RiboMeth-seq	31566069	GSE128947	GSM3688801,GSM3688802,GSM3688803;	developmental stage: E16.5
2'-O-Me	Mouse	lung	RiboMeth-seq	31566069	GSE128947	GSM3688807,GSM3688808,GSM3688809;	developmental stage: E16.5
pseudouridine	Human	HeLa	Pseudo-Seq	25192136	GSE58200	GSM1403152,GSM1403153,GSM1403154,GSM1403155,GSM1403156,GSM1403157,GSM1403158,GSM1403159,GSM1403160,GSM1403161,GSM1403162,GSM1403163,GSM1403164,GSM1403165,GSM1403166,GSM1403167,GSM1403168,GSM1403169	Hela cells
pseudouridine	Human	HEK293T	ψ-Seq	25219674	GSE60047	GSM1464214,GSM1464215,GSM1464216,GSM1464217,GSM1464218,GSM1464219,GSM1464220,GSM1464221,GSM1464222,GSM1464223,GSM1464224,GSM1464225,GSM1464226,GSM1464227,GSM1464228,GSM1464229,GSM1464230,GSM1464231,GSM1464232,GSM1464233	HEK293T
pseudouridine	Human		CeU-seq	26075521	GSE63655	GSM1554826,GSM1554827,GSM1554828,GSM1554829	H2O2-inducible
pseudouridine	Human		CeU-seq	26075521	GSE63655	GSM1554822,GSM1554823,GSM1554824,GSM1554825	HS-inducible
pseudouridine	Human	HEK293T	CeU-seq	26075521	GSE63655	GSM1554812,GSM1554813,GSM1554814,GSM1554815,GSM1554816,GSM1554817	human embryonic kindey cells
pseudouridine	Human	HeLa	RBS_Seq	30872485	GSE90963	GSM2418439,GSM2418440,GSM2418441,GSM2418442,GSM2418443,GSM2418444	treatment: Sodium Bisulfite
pseudouridine	Human	HeLa	RBS_Seq	30872485	GSE90963	GSM2418448,GSM2418449,GSM2418450	treatment: Sodium Bisulfite sirna: Control siRNA
pseudouridine	Human	HeLa	RBS_Seq	30872485	GSE90963	GSM2418445,GSM2418446,GSM2418447	treatment: Sodium Bisulfite sirna: DKC1 siRNA
pseudouridine	Human	HEK293T	DM-ψ-Seq	31819270	GSE124558	GSM3536537,GSM3536538,GSM3536539,GSM3536543,GSM3536544,GSM3536545	wild type
pseudouridine	Mouse	tissue: brain	CeU-seq	26075521	GSE63655	GSM1554838,GSM1554839,GSM1554840,GSM1554841	strain: C57BL/6
pseudouridine	Mouse	tissue: liver	CeU-seq	26075521	GSE63655	GSM1554842,GSM1554843,GSM1554844,GSM1554845	strain: C57BL/6
