# Supplementary material for: RMVar: an updated database of functional variants involved in RNA modifications
Source: Nucleic Acids Res. 2020 Oct 6;49(D1):D1405–12. doi: 10.1093/nar/gkaa811 (PMC7779057; doi:10.1093/nar/gkaa811)
Supplement: gkaa811_Supplemental_Files [file gkaa811_supplemental_files.zip › Table S2.xlsx]

## Sheet: Table S4
Table S2. Overview of data in RMVar
	Category	Human	Mouse	Resource/calulation methoda
m1A data	m1A sites from m1A-MAP experiments	740	---	m1A sites are from pmid:29072297 (Human: 2 samples)
	m1A sites from m1A-IP-Seq experiments	1811	---	m1A sites are from pmid:29072297 (Human: 1 sample)
	m1A sites from m1A-quant-Seq experiments	1728	---	m1A sites are from pmid:31548705 (Human: 1 sample)
	m1A peaks from MeRIP-Seq experiments	195595	25364	All peaks called by MACS2 and MeTPeak, and combined by MSPC (Human: 16 samples and Mouse: 3 samples)
m5C data	m5C sites from miCLIP experiments	421	---	m5C sites are from pmid:27356879 (Human: 1 sample)
	m5C sites from m5C-RIP-Seq experiments	3202	---	m5C sites are from pmid:31061524 (Human: 6 samples)
	m5C sites from BS-Seq experiments	52163	63321	m5C sites are from 5 articles (Human: 4 samples, Mouse: 10 samples)
m5U data	m5U sites from miCLIP experiments	391	---	m5U sites are from pmid:31361898 (Human: 1 sample)
	m5U sites from FICC-Seq experiments	679	---	m5U sites are from pmid:31361898 (Human: 2 samples)
m6A data	m6A sites from miCLIP experiments	141393	154551	m6A sites are from 8 articales (Human: 17 samples Mouse: 10 samples)
	m6A sites from PA-m6A-seq experiments	7973	---	13,486 peaks shared by two replicates as reliable peak sets were obtain from pmid:25491922. Only those A sites that conformed to DRACH motif were reserved for precise m6A sites.
	m6A sites from m6ACE-Seq experiments	7870	---	m6A sites are from pmid:31822664(Human: 2 samples)
	m6A sites from m6A-REF-Seq experiments	20304	28232	m6A sites are from pmid:31281898 (Human: 3 samples and Mouse: 4 samples)
	m6A sites from DART-Seq experiments	70454	---	m6A sites are from pmid:31548708 (Human: 3 samples)
	m6A sites from MAZTER-Seq experiments	---	1569	m6A sites are from pmid:31257032 (Mouse: 4 samples)
	m6A sites from m6A-label-Seq experiments	18244	2246	m6A sites are from pmid: 32341503 (Human: 2 samples and Mouse: 1 sample)
	m6A peaks from MeRIP-Seq experiments	419234	265669	All peaks called by MACS2, MeTPeak, and combined by MSPC (Human: 303 samples and Mouse: 169 samples)
	m6A peaks from m6A-Seal-Seq experiments	53722	---	All peaks called by MACS2, MeTPeak, and combined by MSPC (Human: 2 samples)
	m6A sites from transcriptome-wide prediction	806516	36085	m6A sites predicted based on CNN modelb
m6Am data	m6Am sites from miCLIP experiments	3202	---	All m6Am sites are from pmid:31361898 (Human: 1 sample)
m7G data	m7G sites from m7G-Seq experiments	803	---	All m7G sites are from pmid:31031084 (Human: 1 sample)
	m7G peaks from MeRIP-Seq experiments	98645	27122	All peaks called by MACS2, MeTPeak, and combined by MSPC (Human: 13 samples and Mouse: 4 samples)
A-to-I data	I sites from RNA-Seq experiments	218552	41	All I sites are from 11 articles (Human: 17 samples and Mouse :1 sample)
2'-O-Me data	2'-O-Me sites from RiboMeth-Seq experiments	809	---	2'-O-Me sites are from pmid:28031372 and pmid: 31566069 (Human: 10 samples)
	2'-O-Me sites from Nm-Seq experiments	3894	---	2'-O-Me sites are from pmid: 28504680 (Human: 2 samples)
pseudouridine data	pseudouridine sites from Pseudo-Seq experiments	50	---	pseudouridine sites are from pmid: 25192136 (Human: 1 sample)
	pseudouridine sites from ψ-Seq experiments	1276	---	pseudouridine sites are from pmid: 25219674 (Human: 1 sample)
	pseudouridine sites from CeU-seq experiments	1447	1654	pseudouridine sites are from pmid: 26075521 (Human: 3 samples and Mouse: 2 samples)
	pseudouridine sites from RBS-Seq experiments	398	---	pseudouridine sites are from pmid: 26075521 (Human: 3 samples )
	pseudouridine sites from DM-ψ-Seq experiments	1102	---	pseudouridine sites are from pmid: 31819270 (Human: 1 sample )
SNPs	Human germline SNP	737725537	---	Human SNPs (hg38) from dbSNP153 (updated June, 2018) and HGVD (uApril, 2017)
	Mouse germline SNP	---	85535070	Mouse SNPs from dbSNP150 (mm10, August, 2017)
	Human somatic SNP	83483367	---	Human somatic SNPs from TCGA (hg38, updated July, 2019), ICGC (updated November, 2019), and COSMIC (updated April, 2020)
Association Analysis Part I: RBP binding sites	RBP binding sites from ENCORI	942910	665826	Human: 132 RBPs Mouse:41 RBPs
	RBP binding sites from POSTAR2	26901800	2368662	All peaks from CLIP-seq called by Piranha; All peaks from PAR-CLIP called by PARalyzer; All peaks from HITS-CLIP called by CIMS; All peaks from iCLIP called by CIMS/CITS (Human:171 RBPs Mouse: 39 RBPs)
Association Analysis Part II: miRNA-RNA interactions	miRNA-mRNA interaction from ENCORI	1815621	1115007	All target regions predicted from PicTar, PITA, microT, miRmap, RNA22, targetScan or miRanda
	miRNA-lncRNA interaction from ENCORI	71871	11833	miRNA-lncRNA interactions overlapped with CLIP-Seq data
	miRNA-pseudogene interaction from ENCORI	97410	7858	miRNA-pseudogene interactions overlapped with CLIP-Seq data
	miRNA-tRNA interaction from ENCORI	7	4	miRNA-tRNA interactions overlapped with CLIP-Seq data
	miRNA-rRNA interaction from ENCORI	1203	257	miRNA-tRNA interactions overlapped with CLIP-Seq data
	miRNA-miRNA interaction from ENCORI	4337	2641	miRNA-miRNA interactions overlapped with CLIP-Seq data
	miRNA-snoRNA interaction from ENCORI	2246	1555	miRNA-snoRNA interactions overlapped with CLIP-Seq data
	miRNA-snRNA interaction from ENCORI	2787	455	miRNA-snRNA interactions overlapped with CLIP-Seq data
	miRNA-circRNA interaction from ENCORI	1213604	15058	miRNA-circRNA interactions overlapped with CLIP-Seq data
	miRNA-sncRNA interaction from ENCORI	7614	466	miRNA-small noncoding RNAs interactions overlapped with CLIP-Seq data
Association Analysis Part III: Splicing sites	Canonical splice sites (GT-AG)	2256134	1378294	All canonical splice sites (GT-AG) extracted from Ensembl gtf file (Human: 199,705 transcripts Mouse: 113,617 transcripts)
Association Analysis Part IV: GWAS disease-associated SNPs	TagSNPs	2632922	---	GWAS tagSNPs were downloaded from NHGRI GWAS Catalog, Johnson and O'Donnell, dbGAP, GAD, denovo-db, ESP, DisGeNet, GWASATLAS databases
	LD-drived SNPs	3323854	---	Linkage disequilibrium analysis performed by PLINK in different populations (AFR, AMR, EAS, EUR and SAS).
Association Analysis Part V: ClinVar disease-associated SNPs	disease-associated SNPs	429771	---	The relationships among human variations and phenotypes, with supporting evidence.
a See Supplementary Table 1 for the full information list of RNA modification samples
b See Supplementary information for the information of prediction model.
