# Supplementary material for: RMVar: an updated database of functional variants involved in RNA modifications
Source: Nucleic Acids Res. 2020 Oct 6;49(D1):D1405–12. doi: 10.1093/nar/gkaa811 (PMC7779057; doi:10.1093/nar/gkaa811)
Supplement: gkaa811_Supplemental_Files [file gkaa811_supplemental_files.zip › Table S3.xlsx]

## Sheet: Sheet1
Table S3. Statistics of associated data in RMVar
	RBP-binding regions		miRNA Targets		Splicing sites		circRNAs		Disease-related variants
	Variants	RBPs	Variants	miRNA targets	Variants	Genes	Variants	circRNAs	ClinVar	GWAS
Human germline variants	553,925 (39.71%)	201	159,427 (11.43%)	194195	363,375 (26.05%)	26666	561,910 (42.28%)	326696	14427	14027
Mouse germline variants	9,148 (14.55%)	77	2,539 (4.04%)	4148	11,883 (18.90%)	7561	7,957 (12.66%)	14488	-	-
Human somatic variants	106,542 (48.38%)	200	37,144 (16.87%)	62888	82,651 (37.53%)	15865	108,655 (49.33%)	249491	1508	3139
